# Supplementary material for: The miR-193a-5p/NCX2/AKT axis promotes invasion and metastasis of osteosarcoma
Source: J Cancer. 2021 Aug 8;12(19):5903–13. doi: 10.7150/jca.60969 (PMC8408106; doi:10.7150/jca.60969)
Supplement: Supplementary file 2 — Supplementary tables. [file jcav12p5903s2.xlsx]

## Sheet: Table S1
Table S1. The clinicopathological characteristics of the osteosarcoma patients
Serial No.	Geneder	Age	Pathology	Location	Size (cm)	Metastasis
17-0-028	Male	16	Osteosarcoma	Upper left tibia	NA	Yes
17-0-030	Male	48	Telangiectatic osteosarcoma	Distal left femur	NA	NO
17-0-048	Female	12	Osteosarcoma	Right femur	NA	NO
17-0-051	Male	12	Osteosarcoma	Right tibia	NA	NO
17-0-056	Male	NA	Osteosarcoma	NA	NA	NO
17-0-062	Female	10	Osteosarcoma	Left femur	13*8	NO
17-0-063	Male	6	Osteosarcoma	Left femur	10*5	Yes
17-0-064	Female	12	Osteosarcoma	Distal right femur	15.7*7.2*7.0	Yes
17-0-015	Male	14	Osteosarcoma	Diatal left femur	8	NO
17-0-016	Female	20	Osteosarcoma	Distal left femur	NA	NO
17-0-017	Male	52	Osteosarcoma	Upper left tibia	5*5	NO
17-0-018	Male	21	Osteosarcoma	Proximal left tibia	NA	NO
17-0-021	Male	27	Osteosarcoma	Lower left femur	5*5	NO
17-0-036	Female	17	Osteosarcoma	Lowerleft femur	8*5	NO
17-0-037	Male	19	Osteosarcoma	Upper right humerus	5*5	Yes
17-0-046	Male	40	Osteosarcoma	Distal left femur	10*11.4	NO
17-0-047	Male	12	Osteosarcoma	Distal left femur	6.8*5.9*8.1	NO
19-0-072	Male	15	Osteosarcoma	Femur	6*7*7	NO
19-0-074	Male	18	Osteosarcoma	Upper left tibia	7.2*5.9	NO
19-0-075	Female	9	Osteosarcoma	Right femur	16	NO
19-0-076	Female	14	Osteosarcoma	Right femur	NA	Yes
19-0-079	Female	17	Osteosarcoma	Left tibia	8.5*3*4	Yes
19-0-087	Male	12	Small cell osteosarcoma	Upper tibia	NA	NO
19-0-088	Male	18	Osteosarcoma	Distal left femur	12.6*7	NO
19-0-093	Female	10	Osteosarcoma	Distal right tibia	17	NO

## Sheet: Table S2
		Table S2. The list of identified proteins by TMT-based quantitative proteomics in the U2-OS cells stably expressing miR-193a precursor (UP) or non-target sequence (NC)
Accession	Protein Name	Gene Name	Description	Coverage	Unique Peptides	Peptides	PSMs	AAs	MW [kDa]	calc. pI	UP-1/REF	UP-2/REF	UP-3/REF	average UP	NC-1/REF	NC-2/REF	NC-3/REF	average NC	UP/NC	t test p value
Q8WXI7	ucin-16	MUC16	Mucin-16 OS=Homo sapiens OX=9606 GN=MUC16 PE=1 SV=3 - [MUC16_HUMAN]	0.15	1	1	1	14507	1518.24	5.26221	1.56808	2.23334	1.34936	1.71693	0.758523	0.656586	0.900084	0.771731	2.22478	0.0263734
P36222	hitinase-3-like protein 1	CHI3L1	Chitinase-3-like protein 1 OS=Homo sapiens OX=9606 GN=CHI3L1 PE=1 SV=2 - [CH3L1_HUMAN]	5.74	2	2	2	383	42.5984	8.45557	1.32971	1.33198	1.35424	1.33864	0.627769	0.712938	0.661755	0.667487	2.00549	1.32982e-05
P48448	ldehyde dehydrogenase family 3 member B2	ALDH3B2	Aldehyde dehydrogenase family 3 member B2 OS=Homo sapiens OX=9606 GN=ALDH3B2 PE=2 SV=3 - [AL3B2_HUMAN]	2.08	1	1	1	385	42.6075	5.98584	1.3841	1.9436	1.70391	1.6772	0.803152	1.04868	0.931549	0.927793	1.80774	0.0133013
Q9P215	ogo transposable element with KRAB domain	POGK	Pogo transposable element with KRAB domain OS=Homo sapiens OX=9606 GN=POGK PE=1 SV=2 - [POGK_HUMAN]	3.94	1	1	1	609	69.3994	5.13525	1.1266	1.21426	0.962788	1.10121	0.659355	0.566226	0.65453	0.626704	1.75715	0.00398859
Q00587	dc42 effector protein 1	CDC42EP1	Cdc42 effector protein 1 OS=Homo sapiens OX=9606 GN=CDC42EP1 PE=1 SV=1 - [BORG5_HUMAN]	2.3	1	1	1	391	40.27	7.15186	1.86873	1.91836	1.67908	1.82206	1.0867	0.842915	1.26964	1.06642	1.70858	0.00623049
O95718	teroid hormone receptor ERR2	ESRRB	Steroid hormone receptor ERR2 OS=Homo sapiens OX=9606 GN=ESRRB PE=1 SV=3 - [ERR2_HUMAN]	1.15	1	1	1	433	48.0225	7.86963	0.633143	0.743056	0.642148	0.672782	0.36218	0.446827	0.405004	0.40467	1.66254	0.00333544
Q9BV47	ual specificity protein phosphatase 26	DUSP26	Dual specificity protein phosphatase 26 OS=Homo sapiens OX=9606 GN=DUSP26 PE=1 SV=1 - [DUS26_HUMAN]	3.79	1	1	1	211	23.9303	9.61279	1.31189	1.41356	1.37739	1.36761	0.744592	0.737751	1.00662	0.829654	1.64841	0.00450279
Q9H8M2	romodomain-containing protein 9	BRD9	Bromodomain-containing protein 9 OS=Homo sapiens OX=9606 GN=BRD9 PE=1 SV=2 - [BRD9_HUMAN]	1.17	1	1	1	597	66.9584	6.18896	0.773205	0.88057	0.92359	0.859122	0.53755	0.475232	0.551923	0.521568	1.64719	0.00261125
P04637	ellular tumor antigen p53	TP53	Cellular tumor antigen p53 OS=Homo sapiens OX=9606 GN=TP53 PE=1 SV=4 - [P53_HUMAN]	3.31	1	1	3	393	43.6254	6.78564	1.0882	1.22782	1.13473	1.15025	0.691871	0.632311	0.811985	0.712056	1.61539	0.00281026
Q6ZMK1	ysteine and histidine-rich protein 1	CYHR1	Cysteine and histidine-rich protein 1 OS=Homo sapiens OX=9606 GN=CYHR1 PE=1 SV=2 - [CYHR1_HUMAN]	2.49	1	1	2	362	40.6765	7.2251	1.43287	1.16621	1.27088	1.28999	0.804373	0.687221	0.930979	0.807525	1.59746	0.00998459
P52926	igh mobility group protein HMGI-C	HMGA2	High mobility group protein HMGI-C OS=Homo sapiens OX=9606 GN=HMGA2 PE=1 SV=1 - [HMGA2_HUMAN]	66.06	8	8	20	109	11.8251	10.6235	1.3916	1.18627	1.34162	1.3065	0.851988	0.732677	0.916491	0.833719	1.56707	0.004487
P02787	erotransferrin	TF	Serotransferrin OS=Homo sapiens OX=9606 GN=TF PE=1 SV=3 - [TRFE_HUMAN]	2.01	1	1	1	698	77.0136	7.12256	1.00817	1.11151	0.849537	0.989741	0.58621	0.605151	0.70476	0.63204	1.56595	0.0133865
P62873	uanine nucleotide-binding protein G(I)/G(S)/G(T) subunit beta-1	GNB1	Guanine nucleotide-binding protein G(I)/G(S)/G(T) subunit beta-1 OS=Homo sapiens OX=9606 GN=GNB1 PE=1 SV=3 - [GBB1_HUMAN]	36.47	6	10	29	340	37.353	5.99854	1.28218	1.42969	1.02708	1.24632	0.724843	0.826634	0.839705	0.797061	1.56364	0.021766
Q9NZR1	ropomodulin-2	TMOD2	Tropomodulin-2 OS=Homo sapiens OX=9606 GN=TMOD2 PE=1 SV=1 - [TMOD2_HUMAN]	4.56	1	2	3	351	39.5707	5.2749	1.11131	0.907468	1.03145	1.01674	0.66405	0.564504	0.723041	0.650532	1.56294	0.00822541
O95319	UGBP Elav-like family member 2	CELF2	CUGBP Elav-like family member 2 OS=Homo sapiens OX=9606 GN=CELF2 PE=1 SV=1 - [CELF2_HUMAN]	5.12	1	3	4	508	54.2501	8.76318	1.18187	1.12761	0.976993	1.09549	0.723491	0.565452	0.838736	0.709226	1.54463	0.0181966
O14639	ctin-binding LIM protein 1	ABLIM1	Actin-binding LIM protein 1 OS=Homo sapiens OX=9606 GN=ABLIM1 PE=1 SV=3 - [ABLM1_HUMAN]	1.93	1	1	1	778	87.6311	8.5874	1.2504	1.21125	0.961252	1.14097	0.768736	0.684941	0.764581	0.73942	1.54306	0.0132051
Q14117	ihydropyrimidinase	DPYS	Dihydropyrimidinase OS=Homo sapiens OX=9606 GN=DPYS PE=1 SV=1 - [DPYS_HUMAN]	2.12	1	1	1	519	56.5937	7.26904	0.87784	0.969042	0.677132	0.841338	0.522022	0.506311	0.609918	0.546084	1.54068	0.032666
Q9NQ34	ransmembrane protein 9B	TMEM9B	Transmembrane protein 9B OS=Homo sapiens OX=9606 GN=TMEM9B PE=1 SV=1 - [TMM9B_HUMAN]	5.05	1	1	1	198	22.5167	8.06006	1.2774	1.70611	1.31036	1.43129	0.905648	0.99445	0.944238	0.948112	1.50962	0.0260935
Q6UXD5	eizure 6-like protein 2	SEZ6L2	Seizure 6-like protein 2 OS=Homo sapiens OX=9606 GN=SEZ6L2 PE=1 SV=2 - [SE6L2_HUMAN]	1.76	1	1	1	910	97.4982	4.89404	1.28513	1.44844	1.02323	1.25227	0.774643	0.935242	0.820582	0.843489	1.48463	0.0369397
P02765	lpha-2-HS-glycoprotein	AHSG	Alpha-2-HS-glycoprotein OS=Homo sapiens OX=9606 GN=AHSG PE=1 SV=1 - [FETUA_HUMAN]	7.08	4	4	5	367	39.2997	5.71924	0.646778	0.787269	0.536633	0.656894	0.446672	0.423837	0.457206	0.442572	1.48426	0.0428947
Q7Z7K0	OX assembly mitochondrial protein homolog	CMC1	COX assembly mitochondrial protein homolog OS=Homo sapiens OX=9606 GN=CMC1 PE=1 SV=1 - [COXM1_HUMAN]	16.04	1	1	1	106	12.4813	8.63135	1.31494	1.35893	1.18038	1.28475	0.894486	0.90289	0.81504	0.870805	1.47535	0.00239688
Q8N7Z5	utative ankyrin repeat domain-containing protein 31	ANKRD31	Putative ankyrin repeat domain-containing protein 31 OS=Homo sapiens OX=9606 GN=ANKRD31 PE=5 SV=2 - [ANR31_HUMAN]	0.43	1	1	1	1873	210.685	6.20166	1.02172	0.968804	1.00197	0.997498	0.723745	0.540339	0.797316	0.687133	1.45168	0.0163808
P05452	etranectin	CLEC3B	Tetranectin OS=Homo sapiens OX=9606 GN=CLEC3B PE=1 SV=3 - [TETN_HUMAN]	2.97	1	1	1	202	22.5223	5.66846	0.702869	0.77945	0.681267	0.721195	0.520336	0.402934	0.572504	0.498591	1.44646	0.0188316
P02647	polipoprotein A-I	APOA1	Apolipoprotein A-I OS=Homo sapiens OX=9606 GN=APOA1 PE=1 SV=1 - [APOA1_HUMAN]	8.24	1	2	5	267	30.7589	5.75732	1.00231	0.904265	1.14249	1.01636	0.705729	0.724079	0.692485	0.707431	1.43668	0.0114196
P01008	ntithrombin-III	SERPINC1	Antithrombin-III OS=Homo sapiens OX=9606 GN=SERPINC1 PE=1 SV=1 - [ANT3_HUMAN]	7.33	4	4	4	464	52.5689	6.7124	0.815552	0.898007	0.827804	0.847121	0.608016	0.506456	0.662529	0.592334	1.43014	0.00829424
Q9Y487	-type proton ATPase 116 kDa subunit a isoform 2	ATP6V0A2	V-type proton ATPase 116 kDa subunit a isoform 2 OS=Homo sapiens OX=9606 GN=ATP6V0A2 PE=1 SV=2 - [VPP2_HUMAN]	0.7	1	1	1	856	98.0183	6.60986	0.819756	0.886683	0.851759	0.852733	0.556504	0.570776	0.672806	0.600029	1.42115	0.00364791
P02751	ibronectin	FN1	Fibronectin OS=Homo sapiens OX=9606 GN=FN1 PE=1 SV=4 - [FINC_HUMAN]	16.35	28	28	43	2386	262.46	5.70654	1.00245	1.02363	0.996944	1.00768	0.711989	0.69918	0.722081	0.711083	1.4171	9.31913e-06
Q658P3	etalloreductase STEAP3	STEAP3	Metalloreductase STEAP3 OS=Homo sapiens OX=9606 GN=STEAP3 PE=1 SV=2 - [STEA3_HUMAN]	3.48	1	1	1	488	54.5658	8.60205	1.31425	1.37166	1.27001	1.31864	0.938173	0.958961	0.916406	0.937847	1.40603	0.000281775
Q7RTP6	F-actin]-monooxygenase MICAL3	MICAL3	[F-actin]-monooxygenase MICAL3 OS=Homo sapiens OX=9606 GN=MICAL3 PE=1 SV=2 - [MICA3_HUMAN]	1	1	2	2	2002	224.156	5.5542	1.15608	1.17814	0.984573	1.10626	0.789355	0.676438	0.904001	0.789931	1.40046	0.0243641
A6NED2	CC1 domain-containing protein 1	RCCD1	RCC1 domain-containing protein 1 OS=Homo sapiens OX=9606 GN=RCCD1 PE=1 SV=1 - [RCCD1_HUMAN]	7.18	1	1	1	376	40.054	5.2749	1.40221	1.60666	1.26594	1.42494	1.007	1.11601	0.95659	1.02653	1.38811	0.0220724
Q8WY36	MG box transcription factor BBX	BBX	HMG box transcription factor BBX OS=Homo sapiens OX=9606 GN=BBX PE=1 SV=1 - [BBX_HUMAN]	1.49	1	1	1	941	105.064	8.79248	1.38418	1.51874	1.2233	1.37541	0.897212	1.1424	0.937473	0.992362	1.38599	0.0285076
Q86YZ3	ornerin	HRNR	Hornerin OS=Homo sapiens OX=9606 GN=HRNR PE=1 SV=2 - [HORN_HUMAN]	14.39	9	9	14	2850	282.228	10.0376	1.5244	1.22787	1.34836	1.36688	1.0725	0.938173	0.957263	0.989312	1.38164	0.0169315
Q7RTS7	eratin, type II cytoskeletal 74	KRT74	Keratin, type II cytoskeletal 74 OS=Homo sapiens OX=9606 GN=KRT74 PE=1 SV=2 - [K2C74_HUMAN]	5.1	1	3	7	529	57.8296	7.7085	1.14816	0.916975	1.13112	1.06542	0.842335	0.651956	0.826016	0.773436	1.37751	0.0385234
Q9H5X1	IP18 family protein FAM96A	FAM96A	MIP18 family protein FAM96A OS=Homo sapiens OX=9606 GN=FAM96A PE=1 SV=1 - [FA96A_HUMAN]	6.88	1	1	2	160	18.3435	4.88135	1.40823	1.2902	1.49407	1.3975	0.968489	1.0251	1.05262	1.0154	1.3763	0.00397063
P16671	latelet glycoprotein 4	CD36	Platelet glycoprotein 4 OS=Homo sapiens OX=9606 GN=CD36 PE=1 SV=2 - [CD36_HUMAN]	3.81	1	1	1	472	53.0193	7.95752	1.20556	1.02746	1.03905	1.09069	0.809456	0.757465	0.815494	0.794138	1.37343	0.00799177
O60637	etraspanin-3	TSPAN3	Tetraspanin-3 OS=Homo sapiens OX=9606 GN=TSPAN3 PE=2 SV=1 - [TSN3_HUMAN]	8.3	2	2	4	253	27.9992	5.80811	1.21556	1.10971	1.26243	1.1959	0.789031	0.950984	0.884874	0.874963	1.3668	0.00791379
P29508	erpin B3	SERPINB3	Serpin B3 OS=Homo sapiens OX=9606 GN=SERPINB3 PE=1 SV=2 - [SPB3_HUMAN]	2.56	1	1	1	390	44.5365	6.81494	0.980168	0.833242	1.06036	0.957922	0.668211	0.670792	0.765256	0.70142	1.36569	0.0254158
P56181	ADH dehydrogenase [ubiquinone] flavoprotein 3, mitochondrial	NDUFV3	NADH dehydrogenase [ubiquinone] flavoprotein 3, mitochondrial OS=Homo sapiens OX=9606 GN=NDUFV3 PE=1 SV=2 - [NDUV3_HUMAN]	14.81	1	1	1	108	11.9331	9.70068	1.26764	1.28308	1.07996	1.21023	0.938402	0.80843	0.914906	0.887246	1.36403	0.0134905
P62341	hioredoxin reductase-like selenoprotein T	SELENOT	Thioredoxin reductase-like selenoprotein T OS=Homo sapiens OX=9606 GN=SELENOT PE=1 SV=2 - [SELT_HUMAN]	6.67	1	1	2	195	22.3103	8.60205	1.2707	1.21251	1.05758	1.18026	0.828668	0.933185	0.834866	0.865573	1.36356	0.0119893
Q8N4A0	olypeptide N-acetylgalactosaminyltransferase 4	GALNT4	Polypeptide N-acetylgalactosaminyltransferase 4 OS=Homo sapiens OX=9606 GN=GALNT4 PE=1 SV=2 - [GALT4_HUMAN]	6.75	3	4	6	578	66.6235	7.60596	1.1563	1.04455	1.11895	1.1066	0.794673	0.915541	0.726586	0.812267	1.36236	0.0101903
P69905	emoglobin subunit alpha	HBA1	Hemoglobin subunit alpha OS=Homo sapiens OX=9606 GN=HBA1 PE=1 SV=2 - [HBA_HUMAN]	21.83	3	3	7	142	15.2479	8.67529	0.957638	0.946668	0.953803	0.952703	0.697199	0.64325	0.758336	0.699595	1.36179	0.00162579
Q969P6	NA topoisomerase I, mitochondrial	TOP1MT	DNA topoisomerase I, mitochondrial OS=Homo sapiens OX=9606 GN=TOP1MT PE=1 SV=1 - [TOP1M_HUMAN]	4.16	1	3	11	601	69.8282	9.40771	0.551706	0.687064	0.634659	0.624477	0.466582	0.392121	0.529915	0.462873	1.34913	0.0448023
Q93050	-type proton ATPase 116 kDa subunit a isoform 1	ATP6V0A1	V-type proton ATPase 116 kDa subunit a isoform 1 OS=Homo sapiens OX=9606 GN=ATP6V0A1 PE=1 SV=3 - [VPP1_HUMAN]	0.72	1	1	1	837	96.3501	6.43018	1.25307	1.28097	0.961426	1.16516	0.864236	0.812278	0.917966	0.864827	1.34727	0.04801
Q99735	icrosomal glutathione S-transferase 2	MGST2	Microsomal glutathione S-transferase 2 OS=Homo sapiens OX=9606 GN=MGST2 PE=1 SV=1 - [MGST2_HUMAN]	9.52	1	1	3	147	16.6098	9.5542	0.986557	0.949968	1.00945	0.981991	0.734209	0.684957	0.768842	0.729336	1.34642	0.0010708
P04004	itronectin	VTN	Vitronectin OS=Homo sapiens OX=9606 GN=VTN PE=1 SV=1 - [VTNC_HUMAN]	4.81	2	2	7	478	54.2712	5.79541	0.787461	0.875538	0.880721	0.847907	0.634624	0.602631	0.654387	0.630548	1.34472	0.00300998
Q12797	spartyl/asparaginyl beta-hydroxylase	ASPH	Aspartyl/asparaginyl beta-hydroxylase OS=Homo sapiens OX=9606 GN=ASPH PE=1 SV=3 - [ASPH_HUMAN]	39.31	25	25	75	758	85.8095	5.0083	1.08802	1.03523	1.07559	1.06628	0.795724	0.746403	0.841834	0.794654	1.34181	0.00103484
Q5BJD5	ransmembrane protein 41B	TMEM41B	Transmembrane protein 41B OS=Homo sapiens OX=9606 GN=TMEM41B PE=1 SV=1 - [TM41B_HUMAN]	2.75	1	1	1	291	32.4924	9.5835	1.16485	1.17712	1.12457	1.15551	0.899008	0.762368	0.927349	0.862909	1.33909	0.00538137
P00734	rothrombin	F2	Prothrombin OS=Homo sapiens OX=9606 GN=F2 PE=1 SV=2 - [THRB_HUMAN]	5.14	4	4	14	622	69.9921	5.89697	0.8325	1.00057	0.893376	0.908817	0.692076	0.657986	0.687353	0.679138	1.33819	0.0102717
Q8N2C7	rotein unc-80 homolog	UNC80	Protein unc-80 homolog OS=Homo sapiens OX=9606 GN=UNC80 PE=1 SV=2 - [UNC80_HUMAN]	0.37	1	1	1	3258	363.161	6.85889	0.91547	0.889522	0.989318	0.931436	0.674955	0.62367	0.796808	0.698478	1.33352	0.0172343
Q9NYP9	rotein Mis18-alpha	MIS18A	Protein Mis18-alpha OS=Homo sapiens OX=9606 GN=MIS18A PE=1 SV=1 - [MS18A_HUMAN]	9.87	1	1	3	233	25.8465	5.19873	1.215	1.30147	1.35675	1.29107	0.875313	1.12125	0.916624	0.971063	1.32954	0.0208465
P08247	ynaptophysin	SYP	Synaptophysin OS=Homo sapiens OX=9606 GN=SYP PE=1 SV=3 - [SYPH_HUMAN]	4.79	2	2	2	313	33.8234	4.80518	1.22294	1.12376	1.07989	1.1422	0.862214	0.802791	0.914303	0.859769	1.32849	0.00604225
Q9Y639	europlastin	NPTN	Neuroplastin OS=Homo sapiens OX=9606 GN=NPTN PE=1 SV=2 - [NPTN_HUMAN]	10.55	4	4	7	398	44.3595	7.98682	1.0103	0.923762	0.866004	0.933356	0.684724	0.663152	0.760658	0.702844	1.32797	0.0108834
Q96ME7	inc finger protein 512	ZNF512	Zinc finger protein 512 OS=Homo sapiens OX=9606 GN=ZNF512 PE=1 SV=2 - [ZN512_HUMAN]	6.53	3	4	14	567	64.6411	9.75928	0.713735	0.777471	0.716195	0.7358	0.575427	0.453567	0.638397	0.555797	1.32386	0.0363217
P37235	ippocalcin-like protein 1	HPCAL1	Hippocalcin-like protein 1 OS=Homo sapiens OX=9606 GN=HPCAL1 PE=1 SV=3 - [HPCL1_HUMAN]	28.5	6	6	13	193	22.299	5.35107	1.10141	1.07855	1.0819	1.08729	0.808154	0.806679	0.849358	0.821397	1.3237	7.12551e-05
Q9P2K3	EST corepressor 3	RCOR3	REST corepressor 3 OS=Homo sapiens OX=9606 GN=RCOR3 PE=1 SV=2 - [RCOR3_HUMAN]	1.82	1	1	1	495	55.5471	8.26514	0.996608	1.02491	0.994689	1.0054	0.786484	0.617774	0.875279	0.759846	1.32317	0.0321361
O75127	entatricopeptide repeat-containing protein 1, mitochondrial	PTCD1	Pentatricopeptide repeat-containing protein 1, mitochondrial OS=Homo sapiens OX=9606 GN=PTCD1 PE=1 SV=2 - [PTCD1_HUMAN]	2.57	2	2	2	700	78.8058	8.5874	1.14143	1.27862	1.12179	1.18061	0.84963	0.860545	0.969665	0.89328	1.32166	0.0100329
Q5JVF3	CI domain-containing protein 2	PCID2	PCI domain-containing protein 2 OS=Homo sapiens OX=9606 GN=PCID2 PE=1 SV=2 - [PCID2_HUMAN]	6.02	2	2	2	399	45.9998	8.52881	1.14961	1.20313	0.974442	1.10906	0.778402	0.906002	0.841141	0.841848	1.31741	0.0269286
P56378	.8 kDa mitochondrial proteolipid	MP68	6.8 kDa mitochondrial proteolipid OS=Homo sapiens OX=9606 GN=MP68 PE=1 SV=1 - [68MP_HUMAN]	15.52	1	1	2	58	6.65759	10.0815	1.2347	1.26329	1.06536	1.18778	0.876492	1.0504	0.781874	0.902923	1.31549	0.0464502
Q9UJK0	ibosome biogenesis protein TSR3 homolog	TSR3	Ribosome biogenesis protein TSR3 homolog OS=Homo sapiens OX=9606 GN=TSR3 PE=1 SV=1 - [TSR3_HUMAN]	5.45	1	1	1	312	33.5748	6.87354	1.2105	1.07821	1.03428	1.10766	0.782343	0.861239	0.897324	0.846969	1.3078	0.0143293
P01024	omplement C3	C3	Complement C3 OS=Homo sapiens OX=9606 GN=C3 PE=1 SV=2 - [CO3_HUMAN]	2.22	2	3	3	1663	187.03	6.40479	0.75461	0.837042	0.782341	0.791331	0.600308	0.553753	0.664823	0.606295	1.30519	0.0100887
Q8NBP0	etratricopeptide repeat protein 13	TTC13	Tetratricopeptide repeat protein 13 OS=Homo sapiens OX=9606 GN=TTC13 PE=2 SV=3 - [TTC13_HUMAN]	1.51	2	2	3	860	96.7514	7.00537	1.04771	1.07556	1.16633	1.09653	0.823618	0.856853	0.856737	0.845736	1.29654	0.00259517
P19440	lutathione hydrolase 1 proenzyme	GGT1	Glutathione hydrolase 1 proenzyme OS=Homo sapiens OX=9606 GN=GGT1 PE=1 SV=2 - [GGT1_HUMAN]	1.58	1	1	1	569	61.3718	7.12256	0.738605	0.813946	0.667275	0.739942	0.507852	0.65317	0.552013	0.571012	1.29584	0.0488726
Q9Y6M9	ADH dehydrogenase [ubiquinone] 1 beta subcomplex subunit 9	NDUFB9	NADH dehydrogenase [ubiquinone] 1 beta subcomplex subunit 9 OS=Homo sapiens OX=9606 GN=NDUFB9 PE=1 SV=3 - [NDUB9_HUMAN]	23.46	3	3	4	179	21.8168	8.38232	1.15662	1.16983	1.10284	1.14309	0.908086	0.841714	0.901308	0.883703	1.29353	0.000910675
O60503	denylate cyclase type 9	ADCY9	Adenylate cyclase type 9 OS=Homo sapiens OX=9606 GN=ADCY9 PE=1 SV=4 - [ADCY9_HUMAN]	0.44	1	1	3	1353	150.604	7.34229	0.672519	0.695912	0.765288	0.71124	0.521288	0.531286	0.598524	0.550366	1.2923	0.0121016
Q9UHB7	F4/FMR2 family member 4	AFF4	AF4/FMR2 family member 4 OS=Homo sapiens OX=9606 GN=AFF4 PE=1 SV=1 - [AFF4_HUMAN]	0.95	1	1	1	1163	127.382	9.30518	1.09002	1.1953	1.08293	1.12275	0.858606	0.751102	0.998081	0.869263	1.29161	0.0341598
Q92520	rotein FAM3C	FAM3C	Protein FAM3C OS=Homo sapiens OX=9606 GN=FAM3C PE=1 SV=1 - [FAM3C_HUMAN]	9.25	2	2	2	227	24.6646	8.29443	0.92532	0.909166	0.928124	0.92087	0.691258	0.615774	0.833724	0.713586	1.29048	0.0319713
P02511	lpha-crystallin B chain	CRYAB	Alpha-crystallin B chain OS=Homo sapiens OX=9606 GN=CRYAB PE=1 SV=2 - [CRYAB_HUMAN]	55.43	8	8	9	175	20.1464	7.32764	1.16841	1.17114	1.11097	1.15018	0.848701	0.937633	0.889102	0.891812	1.28971	0.00133049
Q969H8	yeloid-derived growth factor	MYDGF	Myeloid-derived growth factor OS=Homo sapiens OX=9606 GN=MYDGF PE=1 SV=1 - [MYDGF_HUMAN]	25.43	5	5	12	173	18.7833	6.68311	1.17227	1.01617	1.05977	1.08274	0.9076	0.751842	0.874746	0.844729	1.28176	0.0230792
O43752	yntaxin-6	STX6	Syntaxin-6 OS=Homo sapiens OX=9606 GN=STX6 PE=1 SV=1 - [STX6_HUMAN]	12.55	2	3	5	255	29.1578	4.93213	1.21666	1.16776	1.03388	1.13943	0.840914	0.945752	0.88203	0.889565	1.28089	0.0162158
Q9H2U2	norganic pyrophosphatase 2, mitochondrial	PPA2	Inorganic pyrophosphatase 2, mitochondrial OS=Homo sapiens OX=9606 GN=PPA2 PE=1 SV=2 - [IPYR2_HUMAN]	19.46	4	6	10	334	37.896	7.38623	1.14425	1.17361	1.13082	1.14956	0.865482	0.939008	0.908058	0.904183	1.27138	0.000583577
P28799	ranulins	GRN	Granulins OS=Homo sapiens OX=9606 GN=GRN PE=1 SV=2 - [GRN_HUMAN]	7.25	4	4	5	593	63.4998	6.82959	1.01058	1.12197	1.01259	1.04838	0.834803	0.758871	0.881325	0.824999	1.27076	0.0120841
Q96G25	ediator of RNA polymerase II transcription subunit 8	MED8	Mediator of RNA polymerase II transcription subunit 8 OS=Homo sapiens OX=9606 GN=MED8 PE=1 SV=2 - [MED8_HUMAN]	2.61	1	1	1	268	29.0618	7.44482	0.975237	0.919119	0.998747	0.964368	0.698707	0.735267	0.842963	0.758979	1.27061	0.0140966
Q9BYD3	9S ribosomal protein L4, mitochondrial	MRPL4	39S ribosomal protein L4, mitochondrial OS=Homo sapiens OX=9606 GN=MRPL4 PE=1 SV=1 - [RM04_HUMAN]	6.75	2	2	2	311	34.8973	9.71533	1.07568	1.27419	1.05086	1.13358	0.859428	0.88489	0.935847	0.893388	1.26885	0.0317045
P07196	eurofilament light polypeptide	NEFL	Neurofilament light polypeptide OS=Homo sapiens OX=9606 GN=NEFL PE=1 SV=3 - [NFL_HUMAN]	14.73	7	8	22	543	61.4792	4.65283	1.30818	1.11477	1.05901	1.16065	0.922114	0.876763	0.952004	0.91696	1.26576	0.036207
Q9BVL2	ucleoporin p58/p45	NUP58	Nucleoporin p58/p45 OS=Homo sapiens OX=9606 GN=NUP58 PE=1 SV=1 - [NUP58_HUMAN]	4.17	2	2	2	599	60.8597	9.33447	0.989337	1.07238	0.887357	0.983024	0.758762	0.783917	0.78745	0.77671	1.26563	0.0190669
P07858	athepsin B	CTSB	Cathepsin B OS=Homo sapiens OX=9606 GN=CTSB PE=1 SV=3 - [CATB_HUMAN]	30.97	8	8	48	339	37.7968	6.30322	0.981876	0.996936	1.00408	0.994298	0.791978	0.786023	0.785607	0.787869	1.26201	7.26561e-06
Q7Z392	rafficking protein particle complex subunit 11	TRAPPC11	Trafficking protein particle complex subunit 11 OS=Homo sapiens OX=9606 GN=TRAPPC11 PE=1 SV=2 - [TPC11_HUMAN]	0.71	1	1	1	1133	128.798	7.13721	0.858669	0.870904	0.824578	0.851384	0.687644	0.598272	0.738378	0.674764	1.26175	0.0150372
O14880	icrosomal glutathione S-transferase 3	MGST3	Microsomal glutathione S-transferase 3 OS=Homo sapiens OX=9606 GN=MGST3 PE=1 SV=1 - [MGST3_HUMAN]	5.26	1	1	1	152	16.5056	9.37842	0.700615	0.769224	0.684694	0.718178	0.582366	0.510252	0.617233	0.56995	1.26007	0.022105
Q92504	inc transporter SLC39A7	SLC39A7	Zinc transporter SLC39A7 OS=Homo sapiens OX=9606 GN=SLC39A7 PE=1 SV=2 - [S39A7_HUMAN]	2.99	1	1	1	469	50.0873	6.87354	1.12714	1.03205	0.896607	1.0186	0.837143	0.756911	0.833615	0.809223	1.25874	0.0434621
Q9NYQ3	ydroxyacid oxidase 2	HAO2	Hydroxyacid oxidase 2 OS=Homo sapiens OX=9606 GN=HAO2 PE=1 SV=1 - [HAOX2_HUMAN]	1.71	1	1	1	351	38.8143	7.63525	1.17629	1.19091	1.06899	1.1454	0.956446	0.821092	0.955508	0.911015	1.25727	0.0166444
P05997	ollagen alpha-2(V) chain	COL5A2	Collagen alpha-2(V) chain OS=Homo sapiens OX=9606 GN=COL5A2 PE=1 SV=3 - [CO5A2_HUMAN]	0.6	1	1	1	1499	144.821	6.45557	0.927695	1.0359	1.13344	1.03235	0.777823	0.791792	0.901328	0.823647	1.25338	0.0425939
Q99942	3 ubiquitin-protein ligase RNF5	RNF5	E3 ubiquitin-protein ligase RNF5 OS=Homo sapiens OX=9606 GN=RNF5 PE=1 SV=1 - [RNF5_HUMAN]	12.22	2	2	2	180	19.8687	6.65381	0.791871	0.746721	0.72128	0.75329	0.596727	0.575544	0.633168	0.601813	1.2517	0.00471781
Q9Y394	ehydrogenase/reductase SDR family member 7	DHRS7	Dehydrogenase/reductase SDR family member 7 OS=Homo sapiens OX=9606 GN=DHRS7 PE=1 SV=1 - [DHRS7_HUMAN]	9.14	2	2	2	339	38.2741	8.32373	1.15431	1.06888	1.01153	1.07824	0.859654	0.803822	0.920887	0.861455	1.25165	0.0154609
Q01459	i-N-acetylchitobiase	CTBS	Di-N-acetylchitobiase OS=Homo sapiens OX=9606 GN=CTBS PE=1 SV=1 - [DIAC_HUMAN]	4.42	2	2	4	385	43.7316	6.63916	0.984781	1.06834	0.984249	1.01246	0.857828	0.849235	0.7205	0.809188	1.2512	0.0179345
Q99715	ollagen alpha-1(XII) chain	COL12A1	Collagen alpha-1(XII) chain OS=Homo sapiens OX=9606 GN=COL12A1 PE=1 SV=2 - [COCA1_HUMAN]	0.52	2	2	3	3063	332.941	5.52881	0.709413	0.706358	0.754099	0.72329	0.560609	0.565973	0.611761	0.579447	1.24824	0.00302037
Q9UPP1	istone lysine demethylase PHF8	PHF8	Histone lysine demethylase PHF8 OS=Homo sapiens OX=9606 GN=PHF8 PE=1 SV=3 - [PHF8_HUMAN]	1.42	1	1	1	1060	117.79	8.71924	1.04155	1.07062	1.03106	1.04774	0.751441	0.837308	0.929604	0.839451	1.24812	0.0168753
P04049	AF proto-oncogene serine/threonine-protein kinase	RAF1	RAF proto-oncogene serine/threonine-protein kinase OS=Homo sapiens OX=9606 GN=RAF1 PE=1 SV=1 - [RAF1_HUMAN]	2.93	1	2	2	648	73.0049	9.20264	1.00126	1.10733	0.99569	1.03476	0.794155	0.81328	0.880922	0.829452	1.24752	0.0102043
Q9UKG9	eroxisomal carnitine O-octanoyltransferase	CROT	Peroxisomal carnitine O-octanoyltransferase OS=Homo sapiens OX=9606 GN=CROT PE=1 SV=2 - [OCTC_HUMAN]	5.07	2	2	3	612	70.1333	7.07861	1.0556	1.09722	0.963852	1.03889	0.834637	0.822725	0.841547	0.83297	1.24721	0.00662101
P08962	D63 antigen	CD63	CD63 antigen OS=Homo sapiens OX=9606 GN=CD63 PE=1 SV=2 - [CD63_HUMAN]	15.13	5	5	24	238	25.6191	7.81104	1.0162	1.00492	1.018	1.01304	0.843447	0.751513	0.84391	0.812957	1.24612	0.00296422
Q99653	alcineurin B homologous protein 1	CHP1	Calcineurin B homologous protein 1 OS=Homo sapiens OX=9606 GN=CHP1 PE=1 SV=3 - [CHP1_HUMAN]	34.36	5	5	9	195	22.4423	5.09717	1.14403	1.0426	1.07542	1.08735	0.929484	0.784362	0.904218	0.872688	1.24598	0.0162833
Q8NBU5	TPase family AAA domain-containing protein 1	ATAD1	ATPase family AAA domain-containing protein 1 OS=Homo sapiens OX=9606 GN=ATAD1 PE=1 SV=1 - [ATAD1_HUMAN]	5.54	1	1	1	361	40.718	6.90283	1.42325	1.34049	1.23867	1.33413	1.00846	1.14043	1.066	1.07163	1.24496	0.0161417
P08047	ranscription factor Sp1	SP1	Transcription factor Sp1 OS=Homo sapiens OX=9606 GN=SP1 PE=1 SV=3 - [SP1_HUMAN]	3.06	2	2	3	785	80.6436	7.34229	1.02099	1.0475	1.05223	1.04024	0.853607	0.763404	0.893767	0.836926	1.24293	0.00691244
Q02127	ihydroorotate dehydrogenase (quinone), mitochondrial	DHODH	Dihydroorotate dehydrogenase (quinone), mitochondrial OS=Homo sapiens OX=9606 GN=DHODH PE=1 SV=3 - [PYRD_HUMAN]	2.28	1	1	1	395	42.8409	9.67139	1.18671	1.05078	0.998447	1.07864	0.860007	0.820183	0.925236	0.868475	1.242	0.0302663
P61916	PC intracellular cholesterol transporter 2	NPC2	NPC intracellular cholesterol transporter 2 OS=Homo sapiens OX=9606 GN=NPC2 PE=1 SV=1 - [NPC2_HUMAN]	56.29	8	8	31	151	16.5595	7.6499	0.777131	0.87122	0.819118	0.82249	0.666876	0.603524	0.721509	0.66397	1.23875	0.0220799
O95870	rotein ABHD16A	ABHD16A	Protein ABHD16A OS=Homo sapiens OX=9606 GN=ABHD16A PE=1 SV=3 - [ABHGA_HUMAN]	4.48	2	2	3	558	63.2031	8.1333	1.07878	1.10379	1.05178	1.07812	0.842666	0.924242	0.844151	0.870353	1.23871	0.00253306
Q13686	ucleic acid dioxygenase ALKBH1	ALKBH1	Nucleic acid dioxygenase ALKBH1 OS=Homo sapiens OX=9606 GN=ALKBH1 PE=1 SV=2 - [ALKB1_HUMAN]	2.06	1	1	1	389	43.8039	7.07861	0.982474	0.893693	0.998273	0.958146	0.736823	0.718617	0.866631	0.774024	1.23788	0.0316981
Q99720	igma non-opioid intracellular receptor 1	SIGMAR1	Sigma non-opioid intracellular receptor 1 OS=Homo sapiens OX=9606 GN=SIGMAR1 PE=1 SV=1 - [SGMR1_HUMAN]	8.52	2	2	3	223	25.1118	5.96045	1.13685	1.11284	1.01777	1.08915	0.864015	0.91589	0.861824	0.880576	1.23686	0.00669891
P27144	denylate kinase 4, mitochondrial	AK4	Adenylate kinase 4, mitochondrial OS=Homo sapiens OX=9606 GN=AK4 PE=1 SV=1 - [KAD4_HUMAN]	28.7	4	4	4	223	25.2522	8.39697	1.17944	1.12317	1.06732	1.12331	0.887817	0.804797	1.03466	0.909093	1.23564	0.0453847
Q9UKY1	inc fingers and homeoboxes protein 1	ZHX1	Zinc fingers and homeoboxes protein 1 OS=Homo sapiens OX=9606 GN=ZHX1 PE=1 SV=1 - [ZHX1_HUMAN]	1.03	1	1	1	873	98.0372	6.04932	1.22214	1.2829	1.23605	1.24703	0.987788	1.02531	1.01523	1.00944	1.23537	0.000383266
Q16629	erine/arginine-rich splicing factor 7	SRSF7	Serine/arginine-rich splicing factor 7 OS=Homo sapiens OX=9606 GN=SRSF7 PE=1 SV=1 - [SRSF7_HUMAN]	28.15	7	8	19	238	27.35	11.8247	1.03714	1.03162	1.01243	1.02706	0.794753	0.838102	0.862495	0.831783	1.23477	0.000768601
Q9H0F7	DP-ribosylation factor-like protein 6	ARL6	ADP-ribosylation factor-like protein 6 OS=Homo sapiens OX=9606 GN=ARL6 PE=1 SV=1 - [ARL6_HUMAN]	6.99	1	1	1	186	21.0842	8.54346	1.10487	1.06013	1.0937	1.08623	0.825808	0.897577	0.917101	0.880162	1.23413	0.00260822
P98194	alcium-transporting ATPase type 2C member 1	ATP2C1	Calcium-transporting ATPase type 2C member 1 OS=Homo sapiens OX=9606 GN=ATP2C1 PE=1 SV=3 - [AT2C1_HUMAN]	3.26	3	3	3	919	100.512	6.7417	1.13557	0.995692	1.11194	1.08107	0.889879	0.811055	0.928901	0.876612	1.23323	0.0210191
Q14956	ransmembrane glycoprotein NMB	GPNMB	Transmembrane glycoprotein NMB OS=Homo sapiens OX=9606 GN=GPNMB PE=1 SV=2 - [GPNMB_HUMAN]	1.57	1	1	1	572	63.8819	6.63916	1.18533	1.03271	1.21462	1.14422	0.919578	0.965849	0.898751	0.928059	1.23292	0.0224369
Q99943	-acyl-sn-glycerol-3-phosphate acyltransferase alpha	AGPAT1	1-acyl-sn-glycerol-3-phosphate acyltransferase alpha OS=Homo sapiens OX=9606 GN=AGPAT1 PE=1 SV=2 - [PLCA_HUMAN]	10.6	2	2	2	283	31.6957	9.37842	1.13642	1.14224	1.00076	1.09314	0.813024	0.986824	0.860219	0.886689	1.23283	0.0411049
Q9H4H8	rotein FAM83D	FAM83D	Protein FAM83D OS=Homo sapiens OX=9606 GN=FAM83D PE=1 SV=3 - [FA83D_HUMAN]	7.18	2	2	2	585	64.3843	6.53662	1.17006	1.42353	1.25939	1.28432	1.01773	1.08735	1.02173	1.04227	1.23224	0.0355243
P01137	ransforming growth factor beta-1	TGFB1	Transforming growth factor beta-1 OS=Homo sapiens OX=9606 GN=TGFB1 PE=1 SV=2 - [TGFB1_HUMAN]	5.38	2	2	2	390	44.3128	8.52881	1.22388	1.26646	1.17194	1.22076	0.981009	1.01934	0.976049	0.992132	1.23044	0.00170757
Q9UKJ3	patch domain-containing protein 8	GPATCH8	G patch domain-containing protein 8 OS=Homo sapiens OX=9606 GN=GPATCH8 PE=1 SV=2 - [GPTC8_HUMAN]	3.06	4	4	4	1502	164.098	8.66064	1.46746	1.36142	1.24679	1.35856	1.08524	1.16084	1.06801	1.1047	1.2298	0.0220274
Q9BX63	anconi anemia group J protein	BRIP1	Fanconi anemia group J protein OS=Homo sapiens OX=9606 GN=BRIP1 PE=1 SV=1 - [FANCJ_HUMAN]	0.56	1	1	1	1249	140.789	6.91748	0.795935	0.947833	0.883149	0.875639	0.651254	0.758644	0.726216	0.712038	1.22976	0.0394307
Q14165	alectin	MLEC	Malectin OS=Homo sapiens OX=9606 GN=MLEC PE=1 SV=1 - [MLEC_HUMAN]	32.88	10	10	29	292	32.2136	5.41455	1.03953	1.02949	1.10347	1.05749	0.843302	0.889169	0.850294	0.860922	1.22833	0.00194694
Q7Z4H8	DEL motif-containing protein 2	KDELC2	KDEL motif-containing protein 2 OS=Homo sapiens OX=9606 GN=KDELC2 PE=1 SV=2 - [KDEL2_HUMAN]	3.75	1	1	2	507	58.5352	8.23584	1.05753	1.15916	0.933075	1.04992	0.845289	0.882922	0.838695	0.855635	1.22707	0.0437668
O14802	NA-directed RNA polymerase III subunit RPC1	POLR3A	DNA-directed RNA polymerase III subunit RPC1 OS=Homo sapiens OX=9606 GN=POLR3A PE=1 SV=2 - [RPC1_HUMAN]	1.51	1	1	1	1390	155.542	8.48486	1.2899	1.20624	1.1143	1.20348	0.965188	0.911166	1.07418	0.983511	1.22366	0.034444
P52943	ysteine-rich protein 2	CRIP2	Cysteine-rich protein 2 OS=Homo sapiens OX=9606 GN=CRIP2 PE=1 SV=1 - [CRIP2_HUMAN]	35.1	4	4	9	208	22.478	8.71924	0.906991	1.03083	0.978351	0.972056	0.773279	0.765872	0.848008	0.79572	1.22161	0.0165811
P22694	AMP-dependent protein kinase catalytic subunit beta	PRKACB	cAMP-dependent protein kinase catalytic subunit beta OS=Homo sapiens OX=9606 GN=PRKACB PE=1 SV=2 - [KAPCB_HUMAN]	5.13	1	2	2	351	40.597	8.77783	0.963179	0.951616	1.01857	0.977788	0.810529	0.749945	0.841683	0.800719	1.22114	0.00644402
Q4UJ75	nkyrin repeat domain-containing protein 20A4	ANKRD20A4	Ankyrin repeat domain-containing protein 20A4 OS=Homo sapiens OX=9606 GN=ANKRD20A4 PE=4 SV=1 - [A20A4_HUMAN]	0.85	1	1	1	823	94.0903	7.94287	0.973928	0.938337	0.915248	0.942504	0.781214	0.725471	0.809596	0.772094	1.22071	0.00475835
Q10471	olypeptide N-acetylgalactosaminyltransferase 2	GALNT2	Polypeptide N-acetylgalactosaminyltransferase 2 OS=Homo sapiens OX=9606 GN=GALNT2 PE=1 SV=1 - [GALT2_HUMAN]	10.68	4	5	8	571	64.6915	8.35303	1.06176	1.27298	1.18442	1.17305	0.990658	0.932873	0.963756	0.962429	1.21885	0.0294232
Q96EY7	entatricopeptide repeat domain-containing protein 3, mitochondrial	PTCD3	Pentatricopeptide repeat domain-containing protein 3, mitochondrial OS=Homo sapiens OX=9606 GN=PTCD3 PE=1 SV=3 - [PTCD3_HUMAN]	9.58	4	4	5	689	78.4997	6.41748	1.1546	1.17468	1.05559	1.12829	0.88991	0.931307	0.955902	0.925707	1.21884	0.00818124
Q9BUR5	ICOS complex subunit MIC26	APOO	MICOS complex subunit MIC26 OS=Homo sapiens OX=9606 GN=APOO PE=1 SV=1 - [MIC26_HUMAN]	18.18	3	3	3	198	22.2705	9.12939	1.14444	0.995799	0.990362	1.04354	0.855756	0.786531	0.926771	0.856353	1.21858	0.0444417
P30536	ranslocator protein	TSPO	Translocator protein OS=Homo sapiens OX=9606 GN=TSPO PE=1 SV=3 - [TSPO_HUMAN]	4.73	1	1	1	169	18.8156	9.36377	1.12858	1.18393	1.30549	1.206	0.996579	0.944905	1.02895	0.990145	1.218	0.0200979
P30405	eptidyl-prolyl cis-trans isomerase F, mitochondrial	PPIF	Peptidyl-prolyl cis-trans isomerase F, mitochondrial OS=Homo sapiens OX=9606 GN=PPIF PE=1 SV=1 - [PPIF_HUMAN]	40.1	6	8	15	207	22.0262	9.37842	1.28584	1.10745	1.09979	1.16436	0.963811	0.904848	1.0012	0.956618	1.21716	0.0361006
P06703	rotein S100-A6	S100A6	Protein S100-A6 OS=Homo sapiens OX=9606 GN=S100A6 PE=1 SV=1 - [S10A6_HUMAN]	34.44	4	4	25	90	10.1733	5.47803	1.08861	1.02999	1.01959	1.04606	0.897859	0.778838	0.901685	0.859461	1.21712	0.0150503
Q4LDG9	ynein light chain 1, axonemal	DNAL1	Dynein light chain 1, axonemal OS=Homo sapiens OX=9606 GN=DNAL1 PE=1 SV=1 - [DNAL1_HUMAN]	8.42	1	1	2	190	21.5194	6.1001	1.15239	1.04795	0.995367	1.06524	0.818129	0.848037	0.960135	0.875434	1.21681	0.0398665
Q9UHQ4	-cell receptor-associated protein 29	BCAP29	B-cell receptor-associated protein 29 OS=Homo sapiens OX=9606 GN=BCAP29 PE=1 SV=2 - [BAP29_HUMAN]	13.28	4	4	8	241	28.3022	9.53955	1.12774	1.05626	1.04554	1.07651	0.894332	0.807838	0.956501	0.886224	1.21472	0.0193049
P51151	as-related protein Rab-9A	RAB9A	Ras-related protein Rab-9A OS=Homo sapiens OX=9606 GN=RAB9A PE=1 SV=1 - [RAB9A_HUMAN]	5.97	1	1	2	201	22.8232	5.46533	1.1102	1.07268	1.05546	1.07945	0.829896	0.930246	0.908556	0.889566	1.21345	0.00531691
P42898	ethylenetetrahydrofolate reductase	MTHFR	Methylenetetrahydrofolate reductase OS=Homo sapiens OX=9606 GN=MTHFR PE=1 SV=3 - [MTHR_HUMAN]	3.51	1	1	1	656	74.5494	5.33838	0.992819	1.00577	1.14521	1.04793	0.853666	0.840979	0.897205	0.86395	1.21296	0.0235661
Q9UHQ9	ADH-cytochrome b5 reductase 1	CYB5R1	NADH-cytochrome b5 reductase 1 OS=Homo sapiens OX=9606 GN=CYB5R1 PE=1 SV=1 - [NB5R1_HUMAN]	3.61	1	1	1	305	34.0732	9.37842	1.12523	1.12531	1.10769	1.11941	0.899917	0.888317	0.98595	0.924728	1.21053	0.0034203
Q16763	biquitin-conjugating enzyme E2 S	UBE2S	Ubiquitin-conjugating enzyme E2 S OS=Homo sapiens OX=9606 GN=UBE2S PE=1 SV=2 - [UBE2S_HUMAN]	24.32	3	3	5	222	23.8305	8.38232	1.07166	0.955777	1.12925	1.05223	0.882559	0.803221	0.922777	0.869519	1.21013	0.0419659
Q8N6M3	at storage-inducing transmembrane protein 2	FITM2	Fat storage-inducing transmembrane protein 2 OS=Homo sapiens OX=9606 GN=FITM2 PE=2 SV=1 - [FITM2_HUMAN]	2.29	1	1	1	262	29.8354	8.646	1.23751	1.34128	1.24347	1.27409	1.09753	0.964838	1.09664	1.053	1.20995	0.0163067
P20339	as-related protein Rab-5A	RAB5A	Ras-related protein Rab-5A OS=Homo sapiens OX=9606 GN=RAB5A PE=1 SV=2 - [RAB5A_HUMAN]	30.23	2	4	12	215	23.6438	8.14795	1.04912	0.942166	1.00604	0.999109	0.76441	0.807953	0.906785	0.826383	1.20901	0.0299304
Q03405	rokinase plasminogen activator surface receptor	PLAUR	Urokinase plasminogen activator surface receptor OS=Homo sapiens OX=9606 GN=PLAUR PE=1 SV=1 - [UPAR_HUMAN]	23.58	6	6	14	335	36.9533	6.65381	1.19595	1.17049	1.15949	1.17531	0.94611	1.05486	0.916542	0.972503	1.20854	0.00951039
Q9Y3L5	as-related protein Rap-2c	RAP2C	Ras-related protein Rap-2c OS=Homo sapiens OX=9606 GN=RAP2C PE=1 SV=1 - [RAP2C_HUMAN]	40.44	2	5	7	183	20.7314	4.94482	1.04515	1.05357	1.00907	1.03593	0.814091	0.876057	0.883154	0.857767	1.20771	0.00231753
P42330	ldo-keto reductase family 1 member C3	AKR1C3	Aldo-keto reductase family 1 member C3 OS=Homo sapiens OX=9606 GN=AKR1C3 PE=1 SV=4 - [AK1C3_HUMAN]	19.5	3	5	5	323	36.8298	7.94287	0.980042	1.097	1.02023	1.03242	0.812091	0.822745	0.931794	0.855543	1.20675	0.0262342
Q14554	rotein disulfide-isomerase A5	PDIA5	Protein disulfide-isomerase A5 OS=Homo sapiens OX=9606 GN=PDIA5 PE=1 SV=1 - [PDIA5_HUMAN]	15.03	6	6	8	519	59.5561	7.91357	1.08811	1.09759	1.10659	1.09743	0.955107	0.902709	0.872942	0.910253	1.20563	0.00160178
Q9NZM5	ibosome biogenesis protein NOP53	NOP53	Ribosome biogenesis protein NOP53 OS=Homo sapiens OX=9606 GN=NOP53 PE=1 SV=2 - [NOP53_HUMAN]	6.07	2	2	4	478	54.3564	10.3159	1.03733	1.10125	1.18774	1.10877	0.922105	0.953588	0.883592	0.919762	1.2055	0.0170547
P17568	ADH dehydrogenase [ubiquinone] 1 beta subcomplex subunit 7	NDUFB7	NADH dehydrogenase [ubiquinone] 1 beta subcomplex subunit 7 OS=Homo sapiens OX=9606 GN=NDUFB7 PE=1 SV=4 - [NDUB7_HUMAN]	30.66	3	3	5	137	16.3913	8.92432	1.24232	1.20022	1.14226	1.19493	0.981437	1.01583	0.977892	0.99172	1.20491	0.00294623
P03897	ADH-ubiquinone oxidoreductase chain 3	MT-ND3	NADH-ubiquinone oxidoreductase chain 3 OS=Homo sapiens OX=9606 GN=MT-ND3 PE=1 SV=1 - [NU3M_HUMAN]	13.04	1	1	2	115	13.1771	4.43701	1.08355	1.07605	0.948576	1.03606	0.832533	0.864911	0.886967	0.86147	1.20266	0.019952
Q13123	rotein Red	IK	Protein Red OS=Homo sapiens OX=9606 GN=IK PE=1 SV=3 - [RED_HUMAN]	13.64	6	6	10	557	65.5618	6.63916	1.13578	1.11352	1.1246	1.12464	0.939754	0.862379	1.00458	0.93557	1.20209	0.0104604
P09104	amma-enolase	ENO2	Gamma-enolase OS=Homo sapiens OX=9606 GN=ENO2 PE=1 SV=3 - [ENOG_HUMAN]	39.17	7	11	137	434	47.239	5.03369	1.0607	1.02395	1.06072	1.04846	0.890932	0.799254	0.929024	0.87307	1.20088	0.0122548
Q13488	-type proton ATPase 116 kDa subunit a isoform 3	TCIRG1	V-type proton ATPase 116 kDa subunit a isoform 3 OS=Homo sapiens OX=9606 GN=TCIRG1 PE=1 SV=3 - [VPP3_HUMAN]	2.89	3	3	3	830	92.9084	7.12256	1.06929	1.03834	1.12015	1.07593	0.891016	0.89491	0.901918	0.895948	1.20088	0.00170763
O15118	PC intracellular cholesterol transporter 1	NPC1	NPC intracellular cholesterol transporter 1 OS=Homo sapiens OX=9606 GN=NPC1 PE=1 SV=2 - [NPC1_HUMAN]	4.77	6	6	6	1278	142.074	5.36377	1.10751	0.97833	1.04131	1.04239	0.846395	0.895428	0.863062	0.868295	1.2005	0.0121116
Q99541	erilipin-2	PLIN2	Perilipin-2 OS=Homo sapiens OX=9606 GN=PLIN2 PE=1 SV=2 - [PLIN2_HUMAN]	40.96	14	14	25	437	48.0454	6.80029	1.15836	1.03881	1.07915	1.09211	0.897551	0.917427	0.914777	0.909918	1.20023	0.00694026
Q8NBN7	etinol dehydrogenase 13	RDH13	Retinol dehydrogenase 13 OS=Homo sapiens OX=9606 GN=RDH13 PE=1 SV=2 - [RDH13_HUMAN]	3.93	1	1	1	331	35.9099	8.104	1.0899	1.04075	1.17919	1.10328	1.28339	1.41448	1.28187	1.32658	0.83167	0.0202008
P16949	tathmin	STMN1	Stathmin OS=Homo sapiens OX=9606 GN=STMN1 PE=1 SV=3 - [STMN1_HUMAN]	71.81	14	15	68	149	17.292	5.97314	0.827883	0.877926	0.847589	0.851133	1.02259	0.989534	1.0613	1.02447	0.830799	0.0023881
P37268	qualene synthase	FDFT1	Squalene synthase OS=Homo sapiens OX=9606 GN=FDFT1 PE=1 SV=1 - [FDFT_HUMAN]	18.94	6	6	14	417	48.0842	6.53662	0.892397	0.960681	0.911602	0.92156	1.10142	1.11536	1.11484	1.11054	0.829829	0.000819155
P04818	hymidylate synthase	TYMS	Thymidylate synthase OS=Homo sapiens OX=9606 GN=TYMS PE=1 SV=3 - [TYSY_HUMAN]	27.48	7	7	20	313	35.6932	7.00537	0.970902	1.01086	0.990301	0.990688	1.17128	1.1887	1.22333	1.19444	0.829419	0.000442733
O15554	ntermediate conductance calcium-activated potassium channel protein 4	KCNN4	Intermediate conductance calcium-activated potassium channel protein 4 OS=Homo sapiens OX=9606 GN=KCNN4 PE=1 SV=1 - [KCNN4_HUMAN]	3.51	1	1	1	427	47.6646	9.83252	0.803005	0.900258	0.79765	0.833638	0.95584	1.08398	0.982547	1.00745	0.82747	0.0276339
P05386	0S acidic ribosomal protein P1	RPLP1	60S acidic ribosomal protein P1 OS=Homo sapiens OX=9606 GN=RPLP1 PE=1 SV=1 - [RLA1_HUMAN]	94.74	4	5	23	114	11.5067	4.32275	0.894938	1.0159	0.944424	0.951755	1.17535	1.07272	1.2107	1.15292	0.825515	0.0207105
O75347	ubulin-specific chaperone A	TBCA	Tubulin-specific chaperone A OS=Homo sapiens OX=9606 GN=TBCA PE=1 SV=3 - [TBCA_HUMAN]	49.07	7	7	24	108	12.8467	5.2876	0.836415	0.848198	0.955275	0.879963	1.10068	1.04729	1.05633	1.0681	0.823859	0.0103333
Q01970	-phosphatidylinositol 4,5-bisphosphate phosphodiesterase beta-3	PLCB3	1-phosphatidylinositol 4,5-bisphosphate phosphodiesterase beta-3 OS=Homo sapiens OX=9606 GN=PLCB3 PE=1 SV=2 - [PLCB3_HUMAN]	12.8	10	10	13	1234	138.713	5.89697	0.801789	0.888661	0.85992	0.850123	1.03368	1.00208	1.06174	1.0325	0.823363	0.00408479
Q9UBV7	eta-1,4-galactosyltransferase 7	B4GALT7	Beta-1,4-galactosyltransferase 7 OS=Homo sapiens OX=9606 GN=B4GALT7 PE=1 SV=1 - [B4GT7_HUMAN]	2.14	1	1	1	327	37.382	8.98291	0.798533	0.830534	0.87134	0.833469	0.983753	1.09313	0.961865	1.01292	0.82284	0.0172053
O75147	bscurin-like protein 1	OBSL1	Obscurin-like protein 1 OS=Homo sapiens OX=9606 GN=OBSL1 PE=1 SV=4 - [OBSL1_HUMAN]	0.95	1	1	1	1896	206.817	5.63037	0.95483	0.919903	0.927343	0.934025	1.15692	1.24427	1.01969	1.14029	0.819109	0.0356974
P0DN79	ystathionine beta-synthase-like protein	CBSL	Cystathionine beta-synthase-like protein OS=Homo sapiens OX=9606 GN=CBSL PE=1 SV=1 - [CBSL_HUMAN]	5.08	3	3	3	551	60.5482	6.65381	0.972647	1.01541	1.09739	1.02848	1.14778	1.24623	1.3733	1.25577	0.819007	0.0385109
Q96EV2	NA-binding protein 33	RBM33	RNA-binding protein 33 OS=Homo sapiens OX=9606 GN=RBM33 PE=1 SV=3 - [RBM33_HUMAN]	1.54	1	2	3	1170	129.906	6.93213	0.731432	0.881179	0.811517	0.808043	0.988608	1.02918	0.945144	0.987643	0.818153	0.0223411
O00767	cyl-CoA desaturase	SCD	Acyl-CoA desaturase OS=Homo sapiens OX=9606 GN=SCD PE=1 SV=2 - [ACOD_HUMAN]	5.29	2	2	7	359	41.4961	8.99756	1.10951	1.11499	1.08669	1.10373	1.35949	1.38097	1.31138	1.35061	0.817208	0.000380168
Q9UGN5	oly [ADP-ribose] polymerase 2	PARP2	Poly [ADP-ribose] polymerase 2 OS=Homo sapiens OX=9606 GN=PARP2 PE=1 SV=2 - [PARP2_HUMAN]	1.72	1	1	1	583	66.1636	8.88037	0.966455	1.06271	1.0147	1.01462	1.19686	1.382	1.15124	1.24337	0.816028	0.0393007
P09211	lutathione S-transferase P	GSTP1	Glutathione S-transferase P OS=Homo sapiens OX=9606 GN=GSTP1 PE=1 SV=2 - [GSTP1_HUMAN]	60.48	10	10	116	210	23.341	5.64307	0.883231	0.966782	0.941929	0.930648	1.14669	1.19575	1.08106	1.14117	0.815524	0.0070797
Q14207	rotein NPAT	NPAT	Protein NPAT OS=Homo sapiens OX=9606 GN=NPAT PE=1 SV=3 - [NPAT_HUMAN]	0.7	1	1	1	1427	154.195	5.88428	0.805456	0.689055	0.815703	0.770071	0.979899	0.924279	0.930198	0.944792	0.81507	0.0168772
Q13555	alcium/calmodulin-dependent protein kinase type II subunit gamma	CAMK2G	Calcium/calmodulin-dependent protein kinase type II subunit gamma OS=Homo sapiens OX=9606 GN=CAMK2G PE=1 SV=4 - [KCC2G_HUMAN]	14.16	2	7	14	558	62.5677	7.82568	0.943493	0.883619	0.931795	0.919636	1.13624	1.12346	1.13121	1.1303	0.813619	0.000353434
O43592	xportin-T	XPOT	Exportin-T OS=Homo sapiens OX=9606 GN=XPOT PE=1 SV=2 - [XPOT_HUMAN]	8.32	5	5	5	962	109.893	5.38916	0.892665	0.861699	0.977865	0.910743	1.15283	1.08095	1.12663	1.12014	0.813064	0.00670168
Q8IUH3	NA-binding protein 45	RBM45	RNA-binding protein 45 OS=Homo sapiens OX=9606 GN=RBM45 PE=1 SV=1 - [RBM45_HUMAN]	1.89	1	1	1	476	53.4688	7.1665	0.875236	0.803948	0.897925	0.859036	1.03268	1.16696	0.970292	1.05664	0.812985	0.0376341
P09493	ropomyosin alpha-1 chain	TPM1	Tropomyosin alpha-1 chain OS=Homo sapiens OX=9606 GN=TPM1 PE=1 SV=2 - [TPM1_HUMAN]	57.75	5	23	83	284	32.6887	4.7417	0.989804	0.929248	0.979276	0.966109	1.24253	1.11547	1.2087	1.1889	0.812607	0.0062428
P61077	biquitin-conjugating enzyme E2 D3	UBE2D3	Ubiquitin-conjugating enzyme E2 D3 OS=Homo sapiens OX=9606 GN=UBE2D3 PE=1 SV=1 - [UB2D3_HUMAN]	23.81	2	2	4	147	16.6764	7.79639	0.886301	0.90212	0.826255	0.871559	1.09463	0.989671	1.13354	1.07261	0.812556	0.0145986
Q9C030	ripartite motif-containing protein 6	TRIM6	Tripartite motif-containing protein 6 OS=Homo sapiens OX=9606 GN=TRIM6 PE=1 SV=1 - [TRIM6_HUMAN]	1.64	1	1	2	488	56.3642	7.54736	0.908703	0.85925	1.01871	0.928886	1.11541	1.12307	1.19238	1.14362	0.812231	0.0155558
P35556	ibrillin-2	FBN2	Fibrillin-2 OS=Homo sapiens OX=9606 GN=FBN2 PE=1 SV=3 - [FBN2_HUMAN]	2.09	4	4	5	2912	314.558	4.85596	0.829794	0.907804	0.847307	0.861635	1.1031	1.13044	0.951017	1.06152	0.811701	0.0299906
Q96IW7	esicle-trafficking protein SEC22a	SEC22A	Vesicle-trafficking protein SEC22a OS=Homo sapiens OX=9606 GN=SEC22A PE=1 SV=1 - [SC22A_HUMAN]	3.58	1	1	1	307	34.9245	8.23584	0.843915	0.819832	0.951293	0.87168	1.11516	1.10809	0.998677	1.07398	0.811638	0.0215753
Q15121	strocytic phosphoprotein PEA-15	PEA15	Astrocytic phosphoprotein PEA-15 OS=Homo sapiens OX=9606 GN=PEA15 PE=1 SV=2 - [PEA15_HUMAN]	63.08	7	7	9	130	15.0308	5.021	1.00048	1.01923	0.922162	0.980625	1.11969	1.33064	1.17723	1.20919	0.810978	0.0304223
O14561	cyl carrier protein, mitochondrial	NDUFAB1	Acyl carrier protein, mitochondrial OS=Homo sapiens OX=9606 GN=NDUFAB1 PE=1 SV=3 - [ACPM_HUMAN]	13.46	3	3	6	156	17.406	4.93213	0.870202	0.873	0.828568	0.857257	1.07765	1.00632	1.08968	1.05788	0.810352	0.00250965
P48739	hosphatidylinositol transfer protein beta isoform	PITPNB	Phosphatidylinositol transfer protein beta isoform OS=Homo sapiens OX=9606 GN=PITPNB PE=1 SV=2 - [PIPNB_HUMAN]	41.33	7	10	19	271	31.5199	6.87354	0.939934	0.903911	0.971907	0.938584	1.15092	1.19149	1.13268	1.15836	0.810268	0.00110902
Q96F07	ytoplasmic FMR1-interacting protein 2	CYFIP2	Cytoplasmic FMR1-interacting protein 2 OS=Homo sapiens OX=9606 GN=CYFIP2 PE=1 SV=2 - [CYFP2_HUMAN]	8.53	1	11	14	1278	148.302	7.31299	0.828575	0.776693	0.890091	0.831786	1.11818	0.993837	0.987329	1.03312	0.805125	0.0199958
Q14146	nhealthy ribosome biogenesis protein 2 homolog	URB2	Unhealthy ribosome biogenesis protein 2 homolog OS=Homo sapiens OX=9606 GN=URB2 PE=2 SV=2 - [URB2_HUMAN]	1.9	3	3	3	1524	170.435	7.31299	0.859335	0.873469	0.878833	0.870546	1.06817	1.2135	0.963021	1.08156	0.804897	0.0442675
Q5JRK9	utative G antigen family E member 3	PAGE2B	Putative G antigen family E member 3 OS=Homo sapiens OX=9606 GN=PAGE2B PE=3 SV=1 - [GGEE3_HUMAN]	48.65	4	4	21	111	12.0337	4.14502	0.845877	0.935405	0.911391	0.897558	1.07822	1.18621	1.08491	1.11644	0.803943	0.00762802
Q9BT40	nositol polyphosphate 5-phosphatase K	INPP5K	Inositol polyphosphate 5-phosphatase K OS=Homo sapiens OX=9606 GN=INPP5K PE=1 SV=3 - [INP5K_HUMAN]	2.46	1	1	1	448	51.0579	6.53662	0.986728	1.00864	1.11148	1.03562	1.27757	1.40336	1.18786	1.2896	0.803053	0.0257929
O95714	3 ubiquitin-protein ligase HERC2	HERC2	E3 ubiquitin-protein ligase HERC2 OS=Homo sapiens OX=9606 GN=HERC2 PE=1 SV=2 - [HERC2_HUMAN]	0.33	2	2	2	4834	526.895	6.27783	1.01295	0.896253	1.01755	0.975585	1.13901	1.23637	1.26944	1.21494	0.802991	0.0127102
Q92871	hosphomannomutase 1	PMM1	Phosphomannomutase 1 OS=Homo sapiens OX=9606 GN=PMM1 PE=1 SV=2 - [PMM1_HUMAN]	9.54	2	2	3	262	29.728	5.74463	0.886845	0.893341	0.965333	0.915173	1.16768	1.17731	1.07918	1.14139	0.801806	0.00485935
Q9UK76	upiter microtubule associated homolog 1	JPT1	Jupiter microtubule associated homolog 1 OS=Homo sapiens OX=9606 GN=JPT1 PE=1 SV=3 - [JUPI1_HUMAN]	69.48	6	6	14	154	16.0049	5.60498	0.904996	0.877972	0.88763	0.8902	1.18203	1.03652	1.11306	1.11054	0.801592	0.00673162
P30481	LA class I histocompatibility antigen, B-44 alpha chain	HLA-B	HLA class I histocompatibility antigen, B-44 alpha chain OS=Homo sapiens OX=9606 GN=HLA-B PE=1 SV=1 - [1B44_HUMAN]	38.95	2	10	32	362	40.4561	6.03662	0.765522	0.96161	0.828628	0.85192	1.10054	1.11151	0.977759	1.06327	0.801227	0.0425099
Q9Y6I3	psin-1	EPN1	Epsin-1 OS=Homo sapiens OX=9606 GN=EPN1 PE=1 SV=2 - [EPN1_HUMAN]	1.74	1	1	1	576	60.2557	4.83057	0.851627	0.882661	0.813714	0.849334	1.12676	0.972357	1.08242	1.06051	0.800872	0.0134764
Q13015	rotein AF1q	MLLT11	Protein AF1q OS=Homo sapiens OX=9606 GN=MLLT11 PE=1 SV=1 - [AF1Q_HUMAN]	25.56	1	1	2	90	10.0549	4.53857	0.858916	0.919992	0.703712	0.82754	1.03125	0.974717	1.09752	1.03449	0.799946	0.0480535
Q9BTM9	biquitin-related modifier 1	URM1	Ubiquitin-related modifier 1 OS=Homo sapiens OX=9606 GN=URM1 PE=1 SV=1 - [URM1_HUMAN]	12.87	1	1	3	101	11.373	4.66553	0.835642	0.959343	0.924584	0.906523	1.19389	1.18674	1.02078	1.1338	0.799542	0.0281019
Q9Y6M7	odium bicarbonate cotransporter 3	SLC4A7	Sodium bicarbonate cotransporter 3 OS=Homo sapiens OX=9606 GN=SLC4A7 PE=1 SV=2 - [S4A7_HUMAN]	1.57	2	2	3	1214	135.957	6.7124	0.759549	0.719357	0.735255	0.738054	0.961592	0.904303	0.904965	0.92362	0.799088	0.0011385
O43822	rotein C21orf2	C21orf2	Protein C21orf2 OS=Homo sapiens OX=9606 GN=C21orf2 PE=1 SV=1 - [CU002_HUMAN]	5.08	1	1	1	256	28.3226	7.34229	0.75162	0.890949	0.946335	0.862968	1.08339	1.15288	1.00963	1.08196	0.797594	0.0370438
Q9Y2S6	ranslation machinery-associated protein 7	TMA7	Translation machinery-associated protein 7 OS=Homo sapiens OX=9606 GN=TMA7 PE=1 SV=1 - [TMA7_HUMAN]	34.38	2	4	6	64	7.06193	9.99365	0.867332	0.754881	0.993348	0.871854	1.13062	1.01258	1.14108	1.09476	0.796389	0.0499556
Q7Z4T9	ilia- and flagella-associated protein 91	MAATS1	Cilia- and flagella-associated protein 91 OS=Homo sapiens OX=9606 GN=MAATS1 PE=1 SV=3 - [CFA91_HUMAN]	0.78	1	1	1	767	89.8985	8.66064	0.791304	0.733378	0.905337	0.810006	1.04051	0.95031	1.06265	1.01782	0.795823	0.0272311
Q8IYS1	eptidase M20 domain-containing protein 2	PM20D2	Peptidase M20 domain-containing protein 2 OS=Homo sapiens OX=9606 GN=PM20D2 PE=1 SV=2 - [P20D2_HUMAN]	2.52	1	1	1	436	47.746	5.84619	0.766696	0.696441	0.865515	0.776217	0.997381	0.925959	1.007	0.976779	0.79467	0.0222243
P35240	erlin	NF2	Merlin OS=Homo sapiens OX=9606 GN=NF2 PE=1 SV=1 - [MERL_HUMAN]	4.54	3	3	5	595	69.646	6.46826	1.14015	0.888199	1.08457	1.03764	1.32588	1.27362	1.33257	1.31069	0.791672	0.0255551
O75529	AF5-like RNA polymerase II p300/CBP-associated factor-associated factor 65 kDa subunit 5L	TAF5L	TAF5-like RNA polymerase II p300/CBP-associated factor-associated factor 65 kDa subunit 5L OS=Homo sapiens OX=9606 GN=TAF5L PE=1 SV=1 - [TAF5L_HUMAN]	3.4	1	1	1	589	66.1137	5.88428	0.695162	0.847965	0.781601	0.774909	1.00372	0.930893	1.0076	0.980739	0.790128	0.0154402
Q16540	9S ribosomal protein L23, mitochondrial	MRPL23	39S ribosomal protein L23, mitochondrial OS=Homo sapiens OX=9606 GN=MRPL23 PE=1 SV=1 - [RM23_HUMAN]	5.88	1	1	1	153	17.7701	9.68604	0.759519	0.850942	0.798745	0.803068	1.12724	0.907212	1.0192	1.01788	0.788959	0.0354742
P51813	ytoplasmic tyrosine-protein kinase BMX	BMX	Cytoplasmic tyrosine-protein kinase BMX OS=Homo sapiens OX=9606 GN=BMX PE=1 SV=1 - [BMX_HUMAN]	1.04	1	1	2	675	77.961	8.49951	0.749053	0.742747	0.847341	0.779714	1.00034	1.00555	0.982099	0.995995	0.782849	0.00333983
Q9UPR5	odium/calcium exchanger 2	SLC8A2	Sodium/calcium exchanger 2 OS=Homo sapiens OX=9606 GN=SLC8A2 PE=2 SV=2 - [NAC2_HUMAN]	1.85	1	1	1	921	100.304	5.14795	0.87442	0.97603	0.952431	0.934293	1.09434	1.21614	1.27045	1.19364	0.782723	0.0127392
P49137	AP kinase-activated protein kinase 2	MAPKAPK2	MAP kinase-activated protein kinase 2 OS=Homo sapiens OX=9606 GN=MAPKAPK2 PE=1 SV=1 - [MAPK2_HUMAN]	4.5	2	2	2	400	45.5385	8.67529	0.885877	0.938724	1.03042	0.951672	1.20803	1.32576	1.11497	1.21625	0.782462	0.023443
Q9UPU7	BC1 domain family member 2B	TBC1D2B	TBC1 domain family member 2B OS=Homo sapiens OX=9606 GN=TBC1D2B PE=1 SV=2 - [TBD2B_HUMAN]	2.18	2	2	2	963	109.812	6.16357	0.792203	0.814015	1.00937	0.871864	1.15752	1.13128	1.06574	1.11818	0.779718	0.0294405
O43310	BP80/20-dependent translation initiation factor	CTIF	CBP80/20-dependent translation initiation factor OS=Homo sapiens OX=9606 GN=CTIF PE=1 SV=1 - [CTIF_HUMAN]	1.67	1	1	1	598	67.5444	6.53662	0.775518	0.835687	0.872025	0.827743	1.05159	1.09558	1.044	1.06372	0.778158	0.0018908
Q9Y6G5	OMM domain-containing protein 10	COMMD10	COMM domain-containing protein 10 OS=Homo sapiens OX=9606 GN=COMMD10 PE=1 SV=1 - [COMDA_HUMAN]	10.4	2	2	4	202	22.9521	6.53662	0.874495	0.697374	0.988543	0.853471	1.07636	1.07211	1.14872	1.09906	0.776545	0.0497195
Q9UI26	mportin-11	IPO11	Importin-11 OS=Homo sapiens OX=9606 GN=IPO11 PE=1 SV=1 - [IPO11_HUMAN]	7.49	4	4	4	975	112.463	5.24951	0.955204	1.05863	0.858462	0.957432	1.30126	1.24484	1.15968	1.23526	0.775087	0.017307
Q8NEB9	hosphatidylinositol 3-kinase catalytic subunit type 3	PIK3C3	Phosphatidylinositol 3-kinase catalytic subunit type 3 OS=Homo sapiens OX=9606 GN=PIK3C3 PE=1 SV=1 - [PK3C3_HUMAN]	3.04	2	2	2	887	101.485	6.81494	0.742512	1.02126	0.857934	0.873902	1.18471	1.15366	1.05682	1.13173	0.77218	0.0450722
Q9NT99	eucine-rich repeat-containing protein 4B	LRRC4B	Leucine-rich repeat-containing protein 4B OS=Homo sapiens OX=9606 GN=LRRC4B PE=2 SV=3 - [LRC4B_HUMAN]	1.12	1	1	1	713	76.3857	7.2251	0.836966	0.685994	0.894388	0.805782	1.11416	1.03785	1.00266	1.05156	0.766274	0.0250077
P82970	igh mobility group nucleosome-binding domain-containing protein 5	HMGN5	High mobility group nucleosome-binding domain-containing protein 5 OS=Homo sapiens OX=9606 GN=HMGN5 PE=1 SV=1 - [HMGN5_HUMAN]	8.51	3	3	6	282	31.5059	4.55127	0.690525	0.75785	0.803597	0.750657	0.995107	0.947117	1.00614	0.982789	0.763803	0.00346379
Q00169	hosphatidylinositol transfer protein alpha isoform	PITPNA	Phosphatidylinositol transfer protein alpha isoform OS=Homo sapiens OX=9606 GN=PITPNA PE=1 SV=2 - [PIPNA_HUMAN]	11.11	1	4	5	270	31.786	6.55127	1.06794	0.837293	1.25409	1.05311	1.41269	1.42944	1.34781	1.39665	0.754025	0.0492657
P11166	olute carrier family 2, facilitated glucose transporter member 1	SLC2A1	Solute carrier family 2, facilitated glucose transporter member 1 OS=Homo sapiens OX=9606 GN=SLC2A1 PE=1 SV=2 - [GTR1_HUMAN]	8.74	4	4	5	492	54.0485	8.71924	0.778225	0.864925	0.88753	0.84356	1.13194	1.17747	1.05342	1.12094	0.752545	0.00487805
Q9NUJ3	-complex protein 11-like protein 1	TCP11L1	T-complex protein 11-like protein 1 OS=Homo sapiens OX=9606 GN=TCP11L1 PE=1 SV=1 - [T11L1_HUMAN]	4.13	1	1	2	509	56.9987	5.59229	0.788458	0.639368	0.931529	0.786452	1.04827	1.04269	1.0505	1.04715	0.751039	0.0365855
O00399	ynactin subunit 6	DCTN6	Dynactin subunit 6 OS=Homo sapiens OX=9606 GN=DCTN6 PE=1 SV=1 - [DCTN6_HUMAN]	3.68	1	1	1	190	20.7336	6.31592	0.881945	0.816475	0.968908	0.889109	1.28201	1.20958	1.07277	1.18812	0.748333	0.0167334
P49721	roteasome subunit beta type-2	PSMB2	Proteasome subunit beta type-2 OS=Homo sapiens OX=9606 GN=PSMB2 PE=1 SV=1 - [PSB2_HUMAN]	11.44	2	3	5	201	22.8217	7.02002	0.828049	0.838338	0.841877	0.836088	1.13616	1.1045	1.12785	1.12284	0.744622	1.00767e-05
O75427	eucine-rich repeat and calponin homology domain-containing protein 4	LRCH4	Leucine-rich repeat and calponin homology domain-containing protein 4 OS=Homo sapiens OX=9606 GN=LRCH4 PE=1 SV=2 - [LRCH4_HUMAN]	7.03	2	2	2	683	73.405	8.22119	1.07644	1.06589	1.3955	1.17927	1.53674	1.68316	1.53952	1.58647	0.743331	0.026364
Q15311	alA-binding protein 1	RALBP1	RalA-binding protein 1 OS=Homo sapiens OX=9606 GN=RALBP1 PE=1 SV=3 - [RBP1_HUMAN]	3.05	2	2	3	655	76.0162	5.88428	0.76377	0.804617	0.822966	0.797118	1.11226	1.08639	1.04946	1.0827	0.736229	0.000348896
Q9UGP4	IM domain-containing protein 1	LIMD1	LIM domain-containing protein 1 OS=Homo sapiens OX=9606 GN=LIMD1 PE=1 SV=1 - [LIMD1_HUMAN]	1.78	1	1	1	676	72.1439	6.65381	0.960691	0.945483	0.930526	0.945567	1.31124	1.47655	1.11037	1.29938	0.727704	0.0290878
Q7LFX5	arbohydrate sulfotransferase 15	CHST15	Carbohydrate sulfotransferase 15 OS=Homo sapiens OX=9606 GN=CHST15 PE=1 SV=1 - [CHSTF_HUMAN]	2.32	1	1	1	561	64.8846	8.29443	0.914637	0.81887	0.723733	0.81908	1.15521	1.15216	1.12337	1.14358	0.716242	0.00441952
Q5VT79	nnexin A8-like protein 1	ANXA8L1	Annexin A8-like protein 1 OS=Homo sapiens OX=9606 GN=ANXA8L1 PE=2 SV=2 - [AXA81_HUMAN]	7.65	1	1	2	327	36.8557	5.78271	0.816217	0.877809	0.745578	0.813201	1.22589	1.22735	0.955043	1.13609	0.715787	0.0303231
P78330	hosphoserine phosphatase	PSPH	Phosphoserine phosphatase OS=Homo sapiens OX=9606 GN=PSPH PE=1 SV=2 - [SERB_HUMAN]	9.78	2	2	2	225	24.9919	5.69385	0.915625	0.972664	1.05646	0.981584	1.37812	1.53058	1.23917	1.38262	0.709944	0.0127854
Q86W25	ACHT, LRR and PYD domains-containing protein 13	NLRP13	NACHT, LRR and PYD domains-containing protein 13 OS=Homo sapiens OX=9606 GN=NLRP13 PE=2 SV=2 - [NAL13_HUMAN]	0.96	1	1	1	1043	118.807	5.65576	0.880049	1.28664	1.0169	1.0612	1.42469	1.47608	1.58669	1.49582	0.709442	0.0278307
P51798	(+)/Cl(-) exchange transporter 7	CLCN7	H(+)/Cl(-) exchange transporter 7 OS=Homo sapiens OX=9606 GN=CLCN7 PE=1 SV=2 - [CLCN7_HUMAN]	1.24	1	1	1	805	88.6224	8.42627	0.759083	0.730956	1.00429	0.831443	1.18527	1.21359	1.14058	1.17981	0.704723	0.0175684
Q7Z5Q5	NA polymerase nu	POLN	DNA polymerase nu OS=Homo sapiens OX=9606 GN=POLN PE=1 SV=2 - [DPOLN_HUMAN]	1.56	1	1	2	900	100.244	8.29443	0.725763	0.640262	0.72559	0.697205	1.0811	1.14192	0.802082	1.00837	0.691419	0.0454841
A6NDU8	PF0600 protein C5orf51	C5orf51	UPF0600 protein C5orf51 OS=Homo sapiens OX=9606 GN=C5orf51 PE=1 SV=1 - [CE051_HUMAN]	3.4	1	1	1	294	33.5986	5.26221	0.703655	0.641637	0.827316	0.724203	1.07888	1.10771	1.00189	1.06283	0.681391	0.00580679
O94782	biquitin carboxyl-terminal hydrolase 1	USP1	Ubiquitin carboxyl-terminal hydrolase 1 OS=Homo sapiens OX=9606 GN=USP1 PE=1 SV=1 - [UBP1_HUMAN]	1.53	1	1	2	785	88.1523	5.45264	0.769433	0.787721	0.785113	0.780756	1.17244	1.17204	1.09964	1.14804	0.680078	0.000122262
P13378	omeobox protein Hox-D8	HOXD8	Homeobox protein Hox-D8 OS=Homo sapiens OX=9606 GN=HOXD8 PE=2 SV=2 - [HXD8_HUMAN]	5.17	1	1	1	290	31.8906	8.49951	0.926062	0.667231	0.941621	0.844971	1.27452	1.31101	1.15477	1.24677	0.677731	0.0162768
Q9NP58	TP-binding cassette sub-family B member 6, mitochondrial	ABCB6	ATP-binding cassette sub-family B member 6, mitochondrial OS=Homo sapiens OX=9606 GN=ABCB6 PE=1 SV=1 - [ABCB6_HUMAN]	0.71	1	1	1	842	93.8262	8.48486	0.418033	0.496388	0.681751	0.532057	0.840694	0.828121	0.823681	0.830832	0.640391	0.0188905
Q9UGY1	ucleolar protein 12	NOL12	Nucleolar protein 12 OS=Homo sapiens OX=9606 GN=NOL12 PE=1 SV=1 - [NOL12_HUMAN]	8.45	1	2	2	213	24.6482	10.228	0.876592	0.779181	0.964241	0.873338	1.48457	1.30569	1.31608	1.36878	0.638041	0.00327646
O75901	as association domain-containing protein 9	RASSF9	Ras association domain-containing protein 9 OS=Homo sapiens OX=9606 GN=RASSF9 PE=2 SV=2 - [RASF9_HUMAN]	1.84	1	1	3	435	49.9893	5.31299	0.415407	0.549766	0.702657	0.555943	0.895903	0.878205	0.893315	0.889141	0.625259	0.0160423
P78559	icrotubule-associated protein 1A	MAP1A	Microtubule-associated protein 1A OS=Homo sapiens OX=9606 GN=MAP1A PE=1 SV=6 - [MAP1A_HUMAN]	1	1	2	3	2803	305.298	4.91943	0.552925	0.527387	0.822635	0.634315	0.977376	0.93838	1.12886	1.01487	0.625021	0.0264868
Q71DI3	istone H3.2	HIST2H3A	Histone H3.2 OS=Homo sapiens OX=9606 GN=HIST2H3A PE=1 SV=3 - [H32_HUMAN]	66.18	1	10	53	136	15.3785	11.2681	0.494057	0.785936	0.581845	0.620613	1.16115	0.805183	1.07715	1.01449	0.611746	0.0461003
O94876	ransmembrane and coiled-coil domains protein 1	TMCC1	Transmembrane and coiled-coil domains protein 1 OS=Homo sapiens OX=9606 GN=TMCC1 PE=1 SV=3 - [TMCC1_HUMAN]	1.99	1	1	1	653	72.0385	6.55127	0.658574	0.928283	0.657819	0.748225	1.27161	1.21019	1.27501	1.25227	0.597495	0.0055011
Q9UHQ7	ranscription elongation factor A protein-like 9	TCEAL9	Transcription elongation factor A protein-like 9 OS=Homo sapiens OX=9606 GN=TCEAL9 PE=3 SV=1 - [TCAL9_HUMAN]	8.65	1	1	1	104	12.7413	5.42725	0.856149	0.608535	1.18458	0.883086	1.52796	1.47474	1.54161	1.51477	0.582984	0.0198035
Q8N2S1	atent-transforming growth factor beta-binding protein 4	LTBP4	Latent-transforming growth factor beta-binding protein 4 OS=Homo sapiens OX=9606 GN=LTBP4 PE=1 SV=2 - [LTBP4_HUMAN]	1.23	1	1	1	1624	173.32	5.42725	0.726031	1.16029	1.62911	1.17181	1.97561	2.06112	2.08138	2.03937	0.574592	0.0298867
Q9Y2I7	-phosphatidylinositol 3-phosphate 5-kinase	PIKFYVE	1-phosphatidylinositol 3-phosphate 5-kinase OS=Homo sapiens OX=9606 GN=PIKFYVE PE=1 SV=3 - [FYV1_HUMAN]	1	1	1	1	2098	236.986	6.69775	0.920424	0.885512	0.637039	0.814325	1.66519	1.47086	1.2093	1.44845	0.562204	0.0164219
P68431	istone H3.1	HIST1H3A	Histone H3.1 OS=Homo sapiens OX=9606 GN=HIST1H3A PE=1 SV=2 - [H31_HUMAN]	66.18	1	10	52	136	15.3945	11.1216	0.542374	0.851504	0.453579	0.615819	1.16667	0.892147	1.24327	1.10069	0.559483	0.039452
Q8NHZ8	naphase-promoting complex subunit CDC26	CDC26	Anaphase-promoting complex subunit CDC26 OS=Homo sapiens OX=9606 GN=CDC26 PE=1 SV=1 - [CDC26_HUMAN]	12.94	1	1	2	85	9.77103	6.81494	0.533711	0.776451	0.685968	0.665377	1.20111	1.27562	1.10652	1.19442	0.557072	0.00355518
Q8NGA1	lfactory receptor 1M1	OR1M1	Olfactory receptor 1M1 OS=Homo sapiens OX=9606 GN=OR1M1 PE=2 SV=1 - [OR1M1_HUMAN]	2.24	1	1	1	313	34.8163	8.90967	0.589753	0.560248	0.829128	0.65971	1.57162	1.06529	1.08191	1.23961	0.532192	0.0359679
Q8N1G0	inc finger protein 687	ZNF687	Zinc finger protein 687 OS=Homo sapiens OX=9606 GN=ZNF687 PE=1 SV=1 - [ZN687_HUMAN]	0.89	1	1	1	1237	129.446	8.19189	0.79295	0.758787	1.04949	0.867077	1.72642	1.95205	1.2819	1.65346	0.524403	0.0223441
P23677	nositol-trisphosphate 3-kinase A	ITPKA	Inositol-trisphosphate 3-kinase A OS=Homo sapiens OX=9606 GN=ITPKA PE=1 SV=1 - [IP3KA_HUMAN]	3.04	1	1	1	461	50.977	7.6499	0.414534	0.774973	0.566188	0.585232	1.21111	1.42095	1.44699	1.35968	0.430417	0.00381092
Q8IYS4	ncharacterized protein C16orf71	C16orf71	Uncharacterized protein C16orf71 OS=Homo sapiens OX=9606 GN=C16orf71 PE=2 SV=3 - [CP071_HUMAN]	2.12	1	1	1	520	55.6472	4.93213	0.445621	0.49059		0.468105	1.11875	1.3652	0.923752	1.1359	0.4121	0.0274804
P63313	hymosin beta-10	TMSB10	Thymosin beta-10 OS=Homo sapiens OX=9606 GN=TMSB10 PE=1 SV=2 - [TYB10_HUMAN]	63.64	1	4	6	44	5.02255	5.36377	0.528412	0.731895	0.537483	0.599264	1.19531	1.94693	1.3934	1.51188	0.396369	0.0176651
P62328	hymosin beta-4	TMSB4X	Thymosin beta-4 OS=Homo sapiens OX=9606 GN=TMSB4X PE=1 SV=2 - [TYB4_HUMAN]	56.82	1	4	6	44	5.04952	5.05908	0.34194	0.504501	0.60734	0.484594	1.21897	1.85486	1.28371	1.45251	0.333624	0.0110342

## Sheet: Table S3
		Table S3. The list of identified proteins by TMT-based quantitative proteomics in the U2-OS cells stably expressing miR-193a-5p target (DN) or non-target sequence (NC)
Accession	Protein Name	Gene Name	Description	Coverage	Unique Peptides	Peptides	PSMs	AAs	MW [kDa]	calc. pI	DN-1/REF	DN-2/REF	DN-3/REF	average DN	NC-1/REF	NC-2/REF	NC-3/REF	average NC	DN/NC	t test p value
Q13336	rea transporter 1	SLC14A1	Urea transporter 1 OS=Homo sapiens OX=9606 GN=SLC14A1 PE=1 SV=2 - [UT1_HUMAN]	2.83	1	1	1	389	42.4998	7.15186	1.62652	2.40864	2.82179	2.28565	0.455661	0.554701	0.343536	0.451299	5.0646	0.00671506
P12259	oagulation factor V	F5	Coagulation factor V OS=Homo sapiens OX=9606 GN=F5 PE=1 SV=4 - [FA5_HUMAN]	0.99	2	2	2	2224	251.546	6.04932	1.40222	1.817	2.44332	1.88751	0.449445	0.43795	0.506595	0.464663	4.0621	0.00937404
Q8WXE9	tonin-2	STON2	Stonin-2 OS=Homo sapiens OX=9606 GN=STON2 PE=1 SV=1 - [STON2_HUMAN]	0.99	1	1	2	905	101.102	5.38916	2.01789	0.905	2.24345	1.72211	0.465614	0.391921	0.545075	0.467537	3.68338	0.0393445
Q9NZP5	lfactory receptor 5AC2	OR5AC2	Olfactory receptor 5AC2 OS=Homo sapiens OX=9606 GN=OR5AC2 PE=3 SV=2 - [O5AC2_HUMAN]	2.27	1	1	3	309	35.2806	8.93896	1.84652	1.22469	2.35838	1.80986	0.470783	0.460115	0.569665	0.500188	3.61836	0.0164953
Q969P6	NA topoisomerase I, mitochondrial	TOP1MT	DNA topoisomerase I, mitochondrial OS=Homo sapiens OX=9606 GN=TOP1MT PE=1 SV=1 - [TOP1M_HUMAN]	4.16	1	3	11	601	69.8282	9.40771	1.55352	1.34719	2.12092	1.67388	0.466582	0.392121	0.529915	0.462873	3.61629	0.00670133
Q8N7Z2	olgin subfamily A member 6-like protein 1	GOLGA6L1	Golgin subfamily A member 6-like protein 1 OS=Homo sapiens OX=9606 GN=GOLGA6L1 PE=2 SV=3 - [GG6L1_HUMAN]	2.69	1	3	4	668	83.017	5.2876	2.20217	1.24163	2.46399	1.96926	0.55634	0.678489	0.491638	0.575489	3.42189	0.0206403
P02768	erum albumin	ALB	Serum albumin OS=Homo sapiens OX=9606 GN=ALB PE=1 SV=2 - [ALBU_HUMAN]	10.02	6	7	25	609	69.3215	6.27783	1.8513	1.09034	2.03854	1.66006	0.504087	0.436467	0.527272	0.489276	3.39289	0.0158609
P21741	idkine	MDK	Midkine OS=Homo sapiens OX=9606 GN=MDK PE=1 SV=1 - [MK_HUMAN]	27.97	3	3	6	143	15.575	9.78857	1.9564	1.02264	2.17722	1.71875	0.495223	0.558454	0.537895	0.530524	3.23973	0.028479
Q08431	actadherin	MFGE8	Lactadherin OS=Homo sapiens OX=9606 GN=MFGE8 PE=1 SV=2 - [MFGM_HUMAN]	20.16	8	8	11	387	43.0955	8.14795	1.61098	1.52174	2.27971	1.80414	0.569575	0.569684	0.589006	0.576089	3.13171	0.00682578
Q6NUP7	erine/threonine-protein phosphatase 4 regulatory subunit 4	PPP4R4	Serine/threonine-protein phosphatase 4 regulatory subunit 4 OS=Homo sapiens OX=9606 GN=PPP4R4 PE=1 SV=1 - [PP4R4_HUMAN]	0.69	1	1	3	873	99.3887	7.79639	1.55306	1.14956	2.13239	1.61167	0.520637	0.428371	0.595049	0.514686	3.13137	0.0192318
Q9Y5F0	rotocadherin beta-13	PCDHB13	Protocadherin beta-13 OS=Homo sapiens OX=9606 GN=PCDHB13 PE=2 SV=1 - [PCDBD_HUMAN]	1.38	1	1	1	798	87.4978	4.91943	1.80037	1.15442	2.18905	1.71461	0.556301	0.545992	0.604106	0.5688	3.01444	0.0192562
Q9H8M2	romodomain-containing protein 9	BRD9	Bromodomain-containing protein 9 OS=Homo sapiens OX=9606 GN=BRD9 PE=1 SV=2 - [BRD9_HUMAN]	1.17	1	1	1	597	66.9584	6.18896	1.50927	1.3127	1.85259	1.55819	0.53755	0.475232	0.551923	0.521568	2.9875	0.00289168
O60503	denylate cyclase type 9	ADCY9	Adenylate cyclase type 9 OS=Homo sapiens OX=9606 GN=ADCY9 PE=1 SV=4 - [ADCY9_HUMAN]	0.44	1	1	3	1353	150.604	7.34229	1.74638	1.07218	2.06867	1.62907	0.521288	0.531286	0.598524	0.550366	2.95999	0.0215454
Q7Z5H4	omeronasal type-1 receptor 5	VN1R5	Vomeronasal type-1 receptor 5 OS=Homo sapiens OX=9606 GN=VN1R5 PE=2 SV=2 - [VN1R5_HUMAN]	1.96	1	1	1	357	40.7516	9.20264	1.44629	1.08554	2.16347	1.5651	0.5507	0.480614	0.582085	0.5378	2.91019	0.032025
Q9H2J7	odium-dependent neutral amino acid transporter B(0)AT2	SLC6A15	Sodium-dependent neutral amino acid transporter B(0)AT2 OS=Homo sapiens OX=9606 GN=SLC6A15 PE=1 SV=1 - [S6A15_HUMAN]	0.96	1	1	2	730	81.7827	5.18604	1.71944	1.8843	2.21146	1.9384	0.583711	0.758629	0.666539	0.669627	2.89475	0.00115903
Q9BZ29	edicator of cytokinesis protein 9	DOCK9	Dedicator of cytokinesis protein 9 OS=Homo sapiens OX=9606 GN=DOCK9 PE=1 SV=2 - [DOCK9_HUMAN]	0.29	1	1	1	2069	236.295	7.48877	1.83974	0.816827	1.88867	1.51508	0.54318	0.458301	0.571268	0.52425	2.88999	0.0477111
Q05D60	euterosome assembly protein 1	DEUP1	Deuterosome assembly protein 1 OS=Homo sapiens OX=9606 GN=DEUP1 PE=1 SV=2 - [DEUP1_HUMAN]	2.65	1	2	2	604	70.9327	6.21436	1.6656	0.887627	1.87697	1.47673	0.592273	0.463615	0.531931	0.529273	2.79011	0.0353224
Q96MK2	IPOR family member 3	RIPOR3	RIPOR family member 3 OS=Homo sapiens OX=9606 GN=RIPOR3 PE=1 SV=4 - [RIPR3_HUMAN]	0.74	1	1	1	946	105.224	7.43018	1.60276	1.20436	1.90609	1.57107	0.545265	0.458895	0.688375	0.564178	2.7847	0.00926201
Q12884	rolyl endopeptidase FAP	FAP	Prolyl endopeptidase FAP OS=Homo sapiens OX=9606 GN=FAP PE=1 SV=5 - [SEPR_HUMAN]	3.29	2	2	4	760	87.6567	6.65381	1.66535	1.21734	1.81808	1.56693	0.554637	0.537592	0.612827	0.568352	2.75696	0.00534322
P49619	iacylglycerol kinase gamma	DGKG	Diacylglycerol kinase gamma OS=Homo sapiens OX=9606 GN=DGKG PE=2 SV=3 - [DGKG_HUMAN]	0.76	1	1	2	791	89.0659	6.80029	1.52419	1.89323	2.04101	1.81948	0.569285	0.677274	0.743288	0.663282	2.74314	0.00203058
P05452	etranectin	CLEC3B	Tetranectin OS=Homo sapiens OX=9606 GN=CLEC3B PE=1 SV=3 - [TETN_HUMAN]	2.97	1	1	1	202	22.5223	5.66846	1.24237	0.946763	1.88894	1.35936	0.520336	0.402934	0.572504	0.498591	2.7264	0.0382157
P19440	lutathione hydrolase 1 proenzyme	GGT1	Glutathione hydrolase 1 proenzyme OS=Homo sapiens OX=9606 GN=GGT1 PE=1 SV=2 - [GGT1_HUMAN]	1.58	1	1	1	569	61.3718	7.12256	1.84173	0.881948	1.94417	1.55595	0.507852	0.65317	0.552013	0.571012	2.7249	0.0446428
P48775	ryptophan 2,3-dioxygenase	TDO2	Tryptophan 2,3-dioxygenase OS=Homo sapiens OX=9606 GN=TDO2 PE=1 SV=1 - [T23O_HUMAN]	2.46	1	1	6	406	47.8413	6.93213	1.51972	1.52419	2.12004	1.72132	0.607754	0.674338	0.627192	0.636428	2.70466	0.00563517
Q96ME7	inc finger protein 512	ZNF512	Zinc finger protein 512 OS=Homo sapiens OX=9606 GN=ZNF512 PE=1 SV=2 - [ZN512_HUMAN]	6.53	3	4	14	567	64.6411	9.75928	1.64287	0.915379	1.88063	1.47963	0.575427	0.453567	0.638397	0.555797	2.66217	0.0352662
Q96SQ9	ytochrome P450 2S1	CYP2S1	Cytochrome P450 2S1 OS=Homo sapiens OX=9606 GN=CYP2S1 PE=1 SV=2 - [CP2S1_HUMAN]	1.39	1	1	1	504	55.7812	8.6167	2.13746	1.1122	1.86988	1.70652	0.638356	0.645405	0.670875	0.651545	2.61918	0.0264325
P07358	omplement component C8 beta chain	C8B	Complement component C8 beta chain OS=Homo sapiens OX=9606 GN=C8B PE=1 SV=3 - [CO8B_HUMAN]	1.52	1	1	2	591	67.0035	8.1333	1.58258	1.77565	2.01678	1.79167	0.653545	0.79235	0.607994	0.68463	2.61699	0.00128467
P21695	lycerol-3-phosphate dehydrogenase [NAD(+)], cytoplasmic	GPD1	Glycerol-3-phosphate dehydrogenase [NAD(+)], cytoplasmic OS=Homo sapiens OX=9606 GN=GPD1 PE=1 SV=4 - [GPDA_HUMAN]	2.01	1	1	1	349	37.5433	6.17627	1.56743	0.971057	1.75244	1.43031	0.568912	0.477196	0.631154	0.559087	2.55829	0.0221456
A4D1S5	as-related protein Rab-19	RAB19	Ras-related protein Rab-19 OS=Homo sapiens OX=9606 GN=RAB19 PE=2 SV=2 - [RAB19_HUMAN]	5.07	1	1	4	217	24.3843	6.52197	1.34735	1.4464	1.73692	1.51022	0.711875	0.472304	0.596666	0.593615	2.54412	0.00251415
P04004	itronectin	VTN	Vitronectin OS=Homo sapiens OX=9606 GN=VTN PE=1 SV=1 - [VTNC_HUMAN]	4.81	2	2	7	478	54.2712	5.79541	1.53078	1.32764	1.94113	1.59985	0.634624	0.602631	0.654387	0.630548	2.53724	0.00587262
Q9H987	ynaptopodin 2-like protein	SYNPO2L	Synaptopodin 2-like protein OS=Homo sapiens OX=9606 GN=SYNPO2L PE=2 SV=3 - [SYP2L_HUMAN]	1.13	1	1	1	977	102.418	9.74463	1.50862	2.21771	2.4458	2.05738	0.77787	0.964361	0.712457	0.818229	2.51443	0.0132378
P10643	omplement component C7	C7	Complement component C7 OS=Homo sapiens OX=9606 GN=C7 PE=1 SV=2 - [CO7_HUMAN]	1.9	2	2	2	843	93.4573	6.48096	1.55948	1.14062	2.21701	1.63904	0.679056	0.571023	0.743206	0.664428	2.46684	0.037224
P02748	omplement component C9	C9	Complement component C9 OS=Homo sapiens OX=9606 GN=C9 PE=1 SV=2 - [CO9_HUMAN]	4.83	3	3	15	559	63.1327	5.59229	1.48819	1.76121	2.1353	1.7949	0.731953	0.75664	0.70395	0.730848	2.45592	0.00481995
Q569G3	ncharacterized protein C5orf47	C5orf47	Uncharacterized protein C5orf47 OS=Homo sapiens OX=9606 GN=C5orf47 PE=2 SV=2 - [CE047_HUMAN]	3.41	1	1	1	176	19.194	10.4771	1.77227	0.849328	1.6947	1.43877	0.538997	0.662266	0.570546	0.590603	2.4361	0.0465176
Q01484	nkyrin-2	ANK2	Ankyrin-2 OS=Homo sapiens OX=9606 GN=ANK2 PE=1 SV=4 - [ANK2_HUMAN]	0.51	2	2	3	3957	433.448	5.13525	1.46545	1.05251	1.77464	1.43087	0.615863	0.501142	0.686126	0.601044	2.38064	0.018435
P00734	rothrombin	F2	Prothrombin OS=Homo sapiens OX=9606 GN=F2 PE=1 SV=2 - [THRB_HUMAN]	5.14	4	4	14	622	69.9921	5.89697	1.24483	1.82205	1.69402	1.58697	0.692076	0.657986	0.687353	0.679138	2.33674	0.00661752
Q9Y239	ucleotide-binding oligomerization domain-containing protein 1	NOD1	Nucleotide-binding oligomerization domain-containing protein 1 OS=Homo sapiens OX=9606 GN=NOD1 PE=1 SV=1 - [NOD1_HUMAN]	0.73	1	1	2	953	107.622	7.10791	1.28219	1.67165	1.72357	1.55914	0.70384	0.646919	0.652707	0.667822	2.33466	0.00315826
P02787	erotransferrin	TF	Serotransferrin OS=Homo sapiens OX=9606 GN=TF PE=1 SV=3 - [TRFE_HUMAN]	2.01	1	1	1	698	77.0136	7.12256	1.0972	1.60435	1.70326	1.46827	0.58621	0.605151	0.70476	0.63204	2.32306	0.0119532
P02042	emoglobin subunit delta	HBD	Hemoglobin subunit delta OS=Homo sapiens OX=9606 GN=HBD PE=1 SV=2 - [HBD_HUMAN]	12.93	2	2	9	147	16.0453	8.04541	1.52139	1.17738	1.68188	1.46022	0.63954	0.671596	0.593834	0.63499	2.29959	0.00538901
Q12955	nkyrin-3	ANK3	Ankyrin-3 OS=Homo sapiens OX=9606 GN=ANK3 PE=1 SV=3 - [ANK3_HUMAN]	0.14	1	1	1	4377	480.113	6.49365	1.33163	0.884007	1.63839	1.28468	0.61437	0.418781	0.648654	0.560602	2.2916	0.0347752
P78410	utyrophilin subfamily 3 member A2	BTN3A2	Butyrophilin subfamily 3 member A2 OS=Homo sapiens OX=9606 GN=BTN3A2 PE=1 SV=2 - [BT3A2_HUMAN]	1.8	1	1	2	334	36.4046	5.32568	1.29472	1.56094	1.77678	1.54415	0.642145	0.667193	0.714509	0.674615	2.28893	0.00351181
Q9Y487	-type proton ATPase 116 kDa subunit a isoform 2	ATP6V0A2	V-type proton ATPase 116 kDa subunit a isoform 2 OS=Homo sapiens OX=9606 GN=ATP6V0A2 PE=1 SV=2 - [VPP2_HUMAN]	0.7	1	1	1	856	98.0183	6.60986	1.16595	1.36466	1.5552	1.36194	0.556504	0.570776	0.672806	0.600029	2.26979	0.00298013
Q96NE9	ERM domain-containing protein 6	FRMD6	FERM domain-containing protein 6 OS=Homo sapiens OX=9606 GN=FRMD6 PE=1 SV=1 - [FRMD6_HUMAN]	1.13	1	1	1	622	71.9981	7.45947	2.02678	1.20724	1.50019	1.57807	0.683292	0.75442	0.662001	0.699904	2.25469	0.0220034
Q8NI35	naD-like protein	PATJ	InaD-like protein OS=Homo sapiens OX=9606 GN=PATJ PE=1 SV=3 - [INADL_HUMAN]	0.33	1	1	1	1801	196.247	4.94482	1.38674	0.996826	1.65636	1.34664	0.662289	0.521223	0.621178	0.601563	2.23857	0.0190713
Q96M20	yclic nucleotide-binding domain-containing protein 2	CNBD2	Cyclic nucleotide-binding domain-containing protein 2 OS=Homo sapiens OX=9606 GN=CNBD2 PE=2 SV=2 - [CNBD2_HUMAN]	1.04	1	1	1	576	67.4683	9.26123	1.5148	1.26281	1.67249	1.48337	0.635326	0.733333	0.644969	0.671209	2.20999	0.002752
Q8TB37	ron-sulfur protein NUBPL	NUBPL	Iron-sulfur protein NUBPL OS=Homo sapiens OX=9606 GN=NUBPL PE=1 SV=3 - [NUBPL_HUMAN]	6.27	1	1	1	319	34.0609	9.0415	1.51397	1.32178	1.76342	1.53306	0.715895	0.704518	0.685728	0.702047	2.1837	0.00291541
P13671	omplement component C6	C6	Complement component C6 OS=Homo sapiens OX=9606 GN=C6 PE=1 SV=3 - [CO6_HUMAN]	3.43	2	2	2	934	104.718	6.75635	1.62951	1.05979	1.84271	1.51067	0.727797	0.567208	0.784074	0.693026	2.17982	0.0280178
O00622	rotein CYR61	CYR61	Protein CYR61 OS=Homo sapiens OX=9606 GN=CYR61 PE=1 SV=1 - [CYR61_HUMAN]	2.36	1	1	1	381	41.9983	8.20654	1.44465	1.77763	1.82634	1.68287	0.737407	0.952407	0.657179	0.782331	2.1511	0.00376528
P55895	(D)J recombination-activating protein 2	RAG2	V(D)J recombination-activating protein 2 OS=Homo sapiens OX=9606 GN=RAG2 PE=1 SV=1 - [RAG2_HUMAN]	2.28	1	1	1	527	59.2028	5.87158	1.74357	1.30931	1.54692	1.53326	0.651249	0.837992	0.66452	0.71792	2.1357	0.00424122
P01024	omplement C3	C3	Complement C3 OS=Homo sapiens OX=9606 GN=C3 PE=1 SV=2 - [CO3_HUMAN]	2.22	2	3	3	1663	187.03	6.40479	1.41275	0.951142	1.49738	1.28709	0.600308	0.553753	0.664823	0.606295	2.12288	0.0169528
Q9HB58	p110 nuclear body protein	SP110	Sp110 nuclear body protein OS=Homo sapiens OX=9606 GN=SP110 PE=1 SV=5 - [SP110_HUMAN]	1.31	1	1	1	689	78.3454	8.86572	1.2872	1.58799	1.90515	1.59345	0.726203	0.816728	0.710198	0.751043	2.12165	0.00971787
Q494V2	ilia- and flagella-associated protein 100	CFAP100	Cilia- and flagella-associated protein 100 OS=Homo sapiens OX=9606 GN=CFAP100 PE=2 SV=1 - [CP100_HUMAN]	1.15	1	1	1	611	71.0732	7.10791	1.89066	0.999013	1.73454	1.5414	0.772362	0.683119	0.734907	0.730129	2.11114	0.0424726
O95248	yotubularin-related protein 5	SBF1	Myotubularin-related protein 5 OS=Homo sapiens OX=9606 GN=SBF1 PE=1 SV=4 - [MTMR5_HUMAN]	0.37	1	1	4	1868	208.312	6.90283	1.53818	1.20902	1.64193	1.46304	0.668795	0.718394	0.698706	0.695298	2.1042	0.00426499
P01008	ntithrombin-III	SERPINC1	Antithrombin-III OS=Homo sapiens OX=9606 GN=SERPINC1 PE=1 SV=1 - [ANT3_HUMAN]	7.33	4	4	4	464	52.5689	6.7124	1.25174	1.0004	1.43792	1.23002	0.608016	0.506456	0.662529	0.592334	2.07657	0.00909139
Q9BX63	anconi anemia group J protein	BRIP1	Fanconi anemia group J protein OS=Homo sapiens OX=9606 GN=BRIP1 PE=1 SV=1 - [FANCJ_HUMAN]	0.56	1	1	1	1249	140.789	6.91748	1.50516	1.22598	1.70074	1.47729	0.651254	0.758644	0.726216	0.712038	2.07474	0.005644
Q8NB25	rotein FAM184A	FAM184A	Protein FAM184A OS=Homo sapiens OX=9606 GN=FAM184A PE=2 SV=3 - [F184A_HUMAN]	1.67	1	3	3	1140	132.883	5.8335	1.55941	1.15403	1.82057	1.51134	0.745735	0.657134	0.799447	0.734105	2.05874	0.0172552
Q14117	ihydropyrimidinase	DPYS	Dihydropyrimidinase OS=Homo sapiens OX=9606 GN=DPYS PE=1 SV=1 - [DPYS_HUMAN]	2.12	1	1	1	519	56.5937	7.26904	1.23189	0.785975	1.3471	1.12166	0.522022	0.506311	0.609918	0.546084	2.054	0.0297738
Q969Z3	itochondrial amidoxime reducing component 2	MARC2	Mitochondrial amidoxime reducing component 2 OS=Homo sapiens OX=9606 GN=MARC2 PE=1 SV=1 - [MARC2_HUMAN]	2.09	1	1	1	335	37.9987	9.15869	1.76574	1.56332	1.90446	1.74451	0.831525	0.827696	0.893491	0.850904	2.05018	0.000911986
P00488	oagulation factor XIII A chain	F13A1	Coagulation factor XIII A chain OS=Homo sapiens OX=9606 GN=F13A1 PE=1 SV=4 - [F13A_HUMAN]	3.42	2	2	2	732	83.2146	6.0874	1.34649	1.50504	1.83608	1.56254	0.698797	0.908836	0.681981	0.763205	2.04734	0.00778774
Q9NS71	astrokine-1	GKN1	Gastrokine-1 OS=Homo sapiens OX=9606 GN=GKN1 PE=2 SV=3 - [GKN1_HUMAN]	3.02	1	1	1	199	21.9846	6.31592	1.51972	1.11169	1.57844	1.40329	0.662914	0.624024	0.770595	0.685844	2.04607	0.00942318
P0C221	oiled-coil domain-containing protein 175	CCDC175	Coiled-coil domain-containing protein 175 OS=Homo sapiens OX=9606 GN=CCDC175 PE=4 SV=2 - [CC175_HUMAN]	1.13	1	1	1	793	93.5672	6.7124	1.56698	1.39817	1.81426	1.59314	0.800382	0.757241	0.80285	0.786824	2.02477	0.00269418
Q7Z392	rafficking protein particle complex subunit 11	TRAPPC11	Trafficking protein particle complex subunit 11 OS=Homo sapiens OX=9606 GN=TRAPPC11 PE=1 SV=2 - [TPC11_HUMAN]	0.71	1	1	1	1133	128.798	7.13721	1.42305	1.02823	1.53856	1.32995	0.687644	0.598272	0.738378	0.674764	1.97098	0.0148635
Q16363	aminin subunit alpha-4	LAMA4	Laminin subunit alpha-4 OS=Homo sapiens OX=9606 GN=LAMA4 PE=1 SV=4 - [LAMA4_HUMAN]	0.77	1	1	1	1823	202.397	6.27783	1.02872	1.57467	1.74194	1.44844	0.675877	0.912386	0.635415	0.741226	1.95412	0.0381013
P56199	ntegrin alpha-1	ITGA1	Integrin alpha-1 OS=Homo sapiens OX=9606 GN=ITGA1 PE=1 SV=2 - [ITA1_HUMAN]	1.61	2	2	2	1179	130.765	6.29053	1.43224	1.28693	1.4587	1.39262	0.683066	0.7962	0.666071	0.715113	1.94742	0.000545205
Q4UJ75	nkyrin repeat domain-containing protein 20A4	ANKRD20A4	Ankyrin repeat domain-containing protein 20A4 OS=Homo sapiens OX=9606 GN=ANKRD20A4 PE=4 SV=1 - [A20A4_HUMAN]	0.85	1	1	1	823	94.0903	7.94287	1.31344	1.57243	1.5438	1.47656	0.781214	0.725471	0.809596	0.772094	1.9124	0.00118966
P61916	PC intracellular cholesterol transporter 2	NPC2	NPC intracellular cholesterol transporter 2 OS=Homo sapiens OX=9606 GN=NPC2 PE=1 SV=1 - [NPC2_HUMAN]	56.29	8	8	31	151	16.5595	7.6499	1.34762	0.956699	1.47047	1.25826	0.666876	0.603524	0.721509	0.66397	1.89506	0.0199985
Q02224	entromere-associated protein E	CENPE	Centromere-associated protein E OS=Homo sapiens OX=9606 GN=CENPE PE=1 SV=2 - [CENPE_HUMAN]	0.33	1	1	1	2701	316.219	5.64307	1.48944	2.09704	1.74774	1.77807	0.836182	1.00818	0.984528	0.942964	1.88562	0.0105275
P12111	ollagen alpha-3(VI) chain	COL6A3	Collagen alpha-3(VI) chain OS=Homo sapiens OX=9606 GN=COL6A3 PE=1 SV=5 - [CO6A3_HUMAN]	1.2	2	2	2	3177	343.457	6.68311	1.37981	1.29763	1.64277	1.44007	0.737205	0.721891	0.837703	0.7656	1.88097	0.00361509
Q13702	3 kDa receptor-associated protein of the synapse	RAPSN	43 kDa receptor-associated protein of the synapse OS=Homo sapiens OX=9606 GN=RAPSN PE=1 SV=4 - [RAPSN_HUMAN]	1.46	1	1	1	412	46.2981	8.11865	1.3621	1.48819	1.84039	1.56356	0.8229	0.817146	0.909133	0.849726	1.84007	0.0081416
O94927	AUS augmin-like complex subunit 5	HAUS5	HAUS augmin-like complex subunit 5 OS=Homo sapiens OX=9606 GN=HAUS5 PE=1 SV=2 - [HAUS5_HUMAN]	2.37	1	1	2	633	71.638	8.51416	2.20257	2.20047	1.96075	2.12126	1.07463	1.5401	0.848257	1.15433	1.83766	0.011535
Q8N2C7	rotein unc-80 homolog	UNC80	Protein unc-80 homolog OS=Homo sapiens OX=9606 GN=UNC80 PE=1 SV=2 - [UNC80_HUMAN]	0.37	1	1	1	3258	363.161	6.85889	1.32586	1.03737	1.46073	1.27465	0.674955	0.62367	0.796808	0.698478	1.8249	0.012974
P04217	lpha-1B-glycoprotein	A1BG	Alpha-1B-glycoprotein OS=Homo sapiens OX=9606 GN=A1BG PE=1 SV=4 - [A1BG_HUMAN]	1.62	1	1	1	495	54.2195	5.85889	1.51221	0.982457	1.57615	1.35694	0.775345	0.653801	0.802318	0.743821	1.82428	0.033965
Q96JA4	embrane-spanning 4-domains subfamily A member 14	MS4A14	Membrane-spanning 4-domains subfamily A member 14 OS=Homo sapiens OX=9606 GN=MS4A14 PE=2 SV=2 - [M4A14_HUMAN]	1.03	1	1	4	679	76.5325	5.60498	1.46568	0.938878	1.42838	1.27765	0.722361	0.666796	0.728276	0.705811	1.81018	0.0286495
Q92833	rotein Jumonji	JARID2	Protein Jumonji OS=Homo sapiens OX=9606 GN=JARID2 PE=1 SV=2 - [JARD2_HUMAN]	0.88	1	1	1	1246	138.648	9.37842	1.23956	1.63015	1.60813	1.49261	0.733367	0.838038	0.940017	0.837141	1.78299	0.00944082
Q9BPZ3	olyadenylate-binding protein-interacting protein 2	PAIP2	Polyadenylate-binding protein-interacting protein 2 OS=Homo sapiens OX=9606 GN=PAIP2 PE=1 SV=1 - [PAIP2_HUMAN]	23.62	1	1	1	127	14.9749	4.11963	1.34879	1.0741	1.6896	1.37083	0.728936	0.719678	0.858243	0.768952	1.78272	0.0305297
P12109	ollagen alpha-1(VI) chain	COL6A1	Collagen alpha-1(VI) chain OS=Homo sapiens OX=9606 GN=COL6A1 PE=1 SV=3 - [CO6A1_HUMAN]	13.33	11	11	25	1028	108.462	5.42725	1.30892	1.15727	1.46007	1.30875	0.722314	0.717871	0.77419	0.738125	1.77308	0.00307377
P36222	hitinase-3-like protein 1	CHI3L1	Chitinase-3-like protein 1 OS=Homo sapiens OX=9606 GN=CHI3L1 PE=1 SV=2 - [CH3L1_HUMAN]	5.74	2	2	2	383	42.5984	8.45557	1.08145	1.27847	1.16031	1.17341	0.627769	0.712938	0.661755	0.667487	1.75795	0.00125598
Q9NY47	oltage-dependent calcium channel subunit alpha-2/delta-2	CACNA2D2	Voltage-dependent calcium channel subunit alpha-2/delta-2 OS=Homo sapiens OX=9606 GN=CACNA2D2 PE=1 SV=2 - [CA2D2_HUMAN]	1.91	1	2	2	1150	129.735	5.79541	1.25441	1.57081	1.83251	1.55258	0.854418	0.938572	0.857062	0.883351	1.7576	0.0168098
Q8WUZ0	-cell CLL/lymphoma 7 protein family member C	BCL7C	B-cell CLL/lymphoma 7 protein family member C OS=Homo sapiens OX=9606 GN=BCL7C PE=1 SV=3 - [BCL7C_HUMAN]	5.53	1	1	1	217	23.4539	5.19873	1.28714	1.69215	1.73941	1.5729	0.889748	0.986285	0.823935	0.899989	1.74769	0.0112105
Q13224	lutamate receptor ionotropic, NMDA 2B	GRIN2B	Glutamate receptor ionotropic, NMDA 2B OS=Homo sapiens OX=9606 GN=GRIN2B PE=1 SV=3 - [NMDE2_HUMAN]	0.4	1	1	1	1484	166.261	6.93213	1.47336	0.890793	1.34665	1.23693	0.697223	0.641545	0.788915	0.709228	1.74406	0.0441661
Q02539	istone H1.1	HIST1H1A	Histone H1.1 OS=Homo sapiens OX=9606 GN=HIST1H1A PE=1 SV=3 - [H11_HUMAN]	51.63	8	12	64	215	21.8289	10.9897	1.19116	1.29256	1.55198	1.34523	0.737709	0.748236	0.8308	0.772248	1.74197	0.00677409
Q92599	eptin-8	SEPT8	Septin-8 OS=Homo sapiens OX=9606 GN=SEPT8 PE=1 SV=4 - [SEPT8_HUMAN]	10.97	2	5	10	483	55.7211	6.27783	1.34626	1.2673	1.44023	1.35126	0.74851	0.791124	0.790351	0.776661	1.73984	0.00037932
O60662	elch-like protein 41	KLHL41	Kelch-like protein 41 OS=Homo sapiens OX=9606 GN=KLHL41 PE=1 SV=2 - [KLH41_HUMAN]	2.15	1	2	3	606	67.9939	5.2876	1.27666	0.846332	1.36183	1.16161	0.677783	0.621128	0.729007	0.675973	1.71842	0.040439
P05997	ollagen alpha-2(V) chain	COL5A2	Collagen alpha-2(V) chain OS=Homo sapiens OX=9606 GN=COL5A2 PE=1 SV=3 - [CO5A2_HUMAN]	0.6	1	1	1	1499	144.821	6.45557	1.11066	1.72503	1.38121	1.40563	0.777823	0.791792	0.901328	0.823647	1.7066	0.0329784
Q96JM4	eucine-rich repeat and IQ domain-containing protein 1	LRRIQ1	Leucine-rich repeat and IQ domain-containing protein 1 OS=Homo sapiens OX=9606 GN=LRRIQ1 PE=2 SV=3 - [LRIQ1_HUMAN]	0.75	2	2	2	1722	199.176	6.18896	1.24159	0.805313	1.27206	1.10632	0.613741	0.602461	0.739568	0.651923	1.69701	0.0444009
O94766	alactosylgalactosylxylosylprotein 3-beta-glucuronosyltransferase 3	B3GAT3	Galactosylgalactosylxylosylprotein 3-beta-glucuronosyltransferase 3 OS=Homo sapiens OX=9606 GN=B3GAT3 PE=1 SV=2 - [B3GA3_HUMAN]	2.39	1	1	2	335	37.0987	8.26514	1.41717	2.02086	1.39981	1.61261	1.05927	1.01632	0.780267	0.951954	1.694	0.040817
P24593	nsulin-like growth factor-binding protein 5	IGFBP5	Insulin-like growth factor-binding protein 5 OS=Homo sapiens OX=9606 GN=IGFBP5 PE=1 SV=1 - [IBP5_HUMAN]	5.88	2	2	2	272	30.55	8.20654	1.7895	1.34806	1.46542	1.53433	0.823521	1.22589	0.670453	0.906622	1.69235	0.0414074
Q96LZ7	egulator of microtubule dynamics protein 2	RMDN2	Regulator of microtubule dynamics protein 2 OS=Homo sapiens OX=9606 GN=RMDN2 PE=1 SV=2 - [RMD2_HUMAN]	2.93	1	1	1	410	47.3692	6.53662	1.23371	1.39607	1.28743	1.30574	0.805731	0.827671	0.692063	0.775155	1.68449	0.0011294
P98160	asement membrane-specific heparan sulfate proteoglycan core protein	HSPG2	Basement membrane-specific heparan sulfate proteoglycan core protein OS=Homo sapiens OX=9606 GN=HSPG2 PE=1 SV=4 - [PGBM_HUMAN]	4.33	14	14	21	4391	468.532	6.50732	1.1509	1.6423	1.52447	1.43922	0.851462	0.887151	0.831538	0.856717	1.67993	0.0174055
P04114	polipoprotein B-100	APOB	Apolipoprotein B-100 OS=Homo sapiens OX=9606 GN=APOB PE=1 SV=2 - [APOB_HUMAN]	0.5	2	3	3	4563	515.283	7.04932	1.1855	1.14572	1.35469	1.22863	0.704796	0.773528	0.718568	0.732297	1.67778	0.00181339
Q92750	ranscription initiation factor TFIID subunit 4B	TAF4B	Transcription initiation factor TFIID subunit 4B OS=Homo sapiens OX=9606 GN=TAF4B PE=1 SV=2 - [TAF4B_HUMAN]	1.04	1	1	1	862	91.0338	9.53955	1.34261	1.06198	1.4048	1.2698	0.762444	0.677294	0.833087	0.757608	1.67606	0.0111019
P51178	-phosphatidylinositol 4,5-bisphosphate phosphodiesterase delta-1	PLCD1	1-phosphatidylinositol 4,5-bisphosphate phosphodiesterase delta-1 OS=Homo sapiens OX=9606 GN=PLCD1 PE=1 SV=2 - [PLCD1_HUMAN]	1.98	1	1	1	756	85.611	6.69775	1.67248	1.6793	1.43146	1.59441	0.899162	1.21155	0.751253	0.953989	1.67131	0.0155226
Q8WW24	ektin-4	TEKT4	Tektin-4 OS=Homo sapiens OX=9606 GN=TEKT4 PE=1 SV=1 - [TEKT4_HUMAN]	1.38	1	1	1	435	50.6172	6.44287	1.29713	1.37789	1.66958	1.4482	0.826773	1.04027	0.733205	0.866749	1.67084	0.0160322
Q9Y680	eptidyl-prolyl cis-trans isomerase FKBP7	FKBP7	Peptidyl-prolyl cis-trans isomerase FKBP7 OS=Homo sapiens OX=9606 GN=FKBP7 PE=1 SV=2 - [FKBP7_HUMAN]	17.12	4	4	8	222	25.7779	6.31592	1.40702	1.11755	1.47616	1.33358	0.821536	0.823297	0.75185	0.798894	1.66928	0.00890627
O94972	3 ubiquitin-protein ligase TRIM37	TRIM37	E3 ubiquitin-protein ligase TRIM37 OS=Homo sapiens OX=9606 GN=TRIM37 PE=1 SV=2 - [TRI37_HUMAN]	2.18	2	2	3	964	107.837	5.14795	1.46181	1.05836	1.40007	1.30675	0.789242	0.781206	0.779265	0.783238	1.66839	0.0140164
Q9UHF1	pidermal growth factor-like protein 7	EGFL7	Epidermal growth factor-like protein 7 OS=Homo sapiens OX=9606 GN=EGFL7 PE=1 SV=3 - [EGFL7_HUMAN]	5.13	1	1	1	273	29.5984	8.1626	1.23076	1.48527	1.54869	1.42157	0.782954	0.913419	0.879031	0.858468	1.65594	0.00577492
Q04695	eratin, type I cytoskeletal 17	KRT17	Keratin, type I cytoskeletal 17 OS=Homo sapiens OX=9606 GN=KRT17 PE=1 SV=2 - [K1C17_HUMAN]	72.92	23	34	158	432	48.076	5.021	1.29816	1.19082	1.46007	1.31635	0.771772	0.788319	0.827067	0.795719	1.65429	0.00287059
Q8N335	lycerol-3-phosphate dehydrogenase 1-like protein	GPD1L	Glycerol-3-phosphate dehydrogenase 1-like protein OS=Homo sapiens OX=9606 GN=GPD1L PE=1 SV=1 - [GPD1L_HUMAN]	1.99	1	1	1	351	38.3939	7.02002	1.37202	0.943709	1.43003	1.24859	0.723518	0.762351	0.788918	0.758262	1.64664	0.0337588
P15586	-acetylglucosamine-6-sulfatase	GNS	N-acetylglucosamine-6-sulfatase OS=Homo sapiens OX=9606 GN=GNS PE=1 SV=3 - [GNS_HUMAN]	10.69	5	5	5	552	62.042	8.30908	1.14708	0.890986	1.35853	1.1322	0.688172	0.587864	0.798882	0.691639	1.63698	0.0410945
Q14CZ0	PF0472 protein C16orf72	C16orf72	UPF0472 protein C16orf72 OS=Homo sapiens OX=9606 GN=C16orf72 PE=1 SV=1 - [CP072_HUMAN]	3.64	1	1	1	275	30.9065	7.91357	1.20664	1.38334	1.58347	1.39115	0.87197	0.964043	0.740515	0.858843	1.6198	0.0136851
Q9HA64	etosamine-3-kinase	FN3KRP	Ketosamine-3-kinase OS=Homo sapiens OX=9606 GN=FN3KRP PE=1 SV=2 - [KT3K_HUMAN]	6.47	2	2	2	309	34.3902	7.32764	1.22165	1.27023	1.56844	1.35344	0.854835	0.924533	0.732093	0.837154	1.61672	0.0134013
P69905	emoglobin subunit alpha	HBA1	Hemoglobin subunit alpha OS=Homo sapiens OX=9606 GN=HBA1 PE=1 SV=2 - [HBA_HUMAN]	21.83	3	3	7	142	15.2479	8.67529	1.25741	1.02728	1.10265	1.12911	0.697199	0.64325	0.758336	0.699595	1.61395	0.00470475
O15062	inc finger and BTB domain-containing protein 5	ZBTB5	Zinc finger and BTB domain-containing protein 5 OS=Homo sapiens OX=9606 GN=ZBTB5 PE=1 SV=1 - [ZBTB5_HUMAN]	0.89	1	1	1	677	74.2308	6.18896	1.31802	0.974637	1.29083	1.1945	0.786384	0.594168	0.852311	0.744287	1.60488	0.0287696
P07858	athepsin B	CTSB	Cathepsin B OS=Homo sapiens OX=9606 GN=CTSB PE=1 SV=3 - [CATB_HUMAN]	30.97	8	8	48	339	37.7968	6.30322	1.28797	1.12409	1.37434	1.26213	0.791978	0.786023	0.785607	0.787869	1.60196	0.00295662
O60613	elenoprotein F	SELENOF	Selenoprotein F OS=Homo sapiens OX=9606 GN=SELENOF PE=1 SV=4 - [SEP15_HUMAN]	24.85	3	3	8	165	18.0811	5.03369	1.22602	1.23662	1.3791	1.28058	0.802888	0.790459	0.810452	0.801266	1.5982	0.000646412
P02790	emopexin	HPX	Hemopexin OS=Homo sapiens OX=9606 GN=HPX PE=1 SV=2 - [HEMO_HUMAN]	1.3	1	1	1	462	51.6433	7.02002	1.05467	1.19296	1.34959	1.19907	0.754464	0.705046	0.795474	0.751661	1.59523	0.00738084
Q5H8A4	PI ethanolamine phosphate transferase 2	PIGG	GPI ethanolamine phosphate transferase 2 OS=Homo sapiens OX=9606 GN=PIGG PE=1 SV=1 - [PIGG_HUMAN]	1.32	2	2	2	983	108.103	7.15186	1.39339	1.00495	1.29996	1.23277	0.76721	0.735497	0.833502	0.778736	1.58304	0.0196746
P02751	ibronectin	FN1	Fibronectin OS=Homo sapiens OX=9606 GN=FN1 PE=1 SV=4 - [FINC_HUMAN]	16.35	28	28	43	2386	262.46	5.70654	1.12173	0.997423	1.25253	1.1239	0.711989	0.69918	0.722081	0.711083	1.58054	0.00504948
Q8N7Z5	utative ankyrin repeat domain-containing protein 31	ANKRD31	Putative ankyrin repeat domain-containing protein 31 OS=Homo sapiens OX=9606 GN=ANKRD31 PE=5 SV=2 - [ANR31_HUMAN]	0.43	1	1	1	1873	210.685	6.20166	1.03852	0.938904	1.27236	1.08326	0.723745	0.540339	0.797316	0.687133	1.57649	0.0338221
Q9UPR5	odium/calcium exchanger 2	SLC8A2	Sodium/calcium exchanger 2 OS=Homo sapiens OX=9606 GN=SLC8A2 PE=2 SV=2 - [NAC2_HUMAN]	1.85	1	1	1	921	100.304	5.14795	1.62106	2.1436	1.86334	1.876	1.09434	1.21614	1.27045	1.19364	1.57166	0.012923
P14543	idogen-1	NID1	Nidogen-1 OS=Homo sapiens OX=9606 GN=NID1 PE=1 SV=3 - [NID1_HUMAN]	0.72	1	1	1	1247	136.291	5.2876	1.34992	1.02075	1.29621	1.22229	0.730315	0.862757	0.754906	0.78266	1.56172	0.0160627
P07099	poxide hydrolase 1	EPHX1	Epoxide hydrolase 1 OS=Homo sapiens OX=9606 GN=EPHX1 PE=1 SV=1 - [HYEP_HUMAN]	17.36	7	7	10	455	52.915	7.25439	1.20283	1.48269	1.33392	1.33981	0.866996	0.909187	0.800236	0.858806	1.56009	0.00519415
Q6PCB7	ong-chain fatty acid transport protein 1	SLC27A1	Long-chain fatty acid transport protein 1 OS=Homo sapiens OX=9606 GN=SLC27A1 PE=1 SV=1 - [S27A1_HUMAN]	7.74	3	3	4	646	71.0629	8.52881	1.21851	1.79222	1.54598	1.5189	1.02096	0.950522	0.960469	0.977316	1.55416	0.0319427
Q16270	nsulin-like growth factor-binding protein 7	IGFBP7	Insulin-like growth factor-binding protein 7 OS=Homo sapiens OX=9606 GN=IGFBP7 PE=1 SV=1 - [IBP7_HUMAN]	7.09	2	2	2	282	29.1114	7.89893	1.5217	1.28199	1.48573	1.4298	0.871095	1.04289	0.854388	0.922792	1.54943	0.00614455
O95479	DH/6PGL endoplasmic bifunctional protein	H6PD	GDH/6PGL endoplasmic bifunctional protein OS=Homo sapiens OX=9606 GN=H6PD PE=1 SV=2 - [G6PE_HUMAN]	5.94	4	4	6	791	88.8364	7.29834	1.22179	1.3062	1.38579	1.30459	0.850514	0.871993	0.807221	0.843243	1.54712	0.00082981
Q8NHV4	rotein NEDD1	NEDD1	Protein NEDD1 OS=Homo sapiens OX=9606 GN=NEDD1 PE=1 SV=1 - [NEDD1_HUMAN]	4.39	2	2	2	660	71.9212	7.97217	1.57002	1.13731	1.36552	1.35762	0.884735	0.893957	0.855528	0.878073	1.54613	0.018767
Q92791	ndoplasmic reticulum protein SC65	P3H4	Endoplasmic reticulum protein SC65 OS=Homo sapiens OX=9606 GN=P3H4 PE=1 SV=1 - [SC65_HUMAN]	14.19	5	5	7	437	50.3492	4.76709	1.38824	1.3234	1.26912	1.32692	0.805882	0.936866	0.83265	0.858466	1.54569	0.000887804
P02647	polipoprotein A-I	APOA1	Apolipoprotein A-I OS=Homo sapiens OX=9606 GN=APOA1 PE=1 SV=1 - [APOA1_HUMAN]	8.24	1	2	5	267	30.7589	5.75732	1.1458	0.864452	1.24705	1.08577	0.705729	0.724079	0.692485	0.707431	1.53481	0.0300717
Q6P1A2	ysophospholipid acyltransferase 5	LPCAT3	Lysophospholipid acyltransferase 5 OS=Homo sapiens OX=9606 GN=LPCAT3 PE=1 SV=1 - [MBOA5_HUMAN]	10.47	3	3	6	487	55.9981	8.68994	1.14671	1.34878	1.41328	1.30292	0.87139	0.856807	0.831637	0.853278	1.52696	0.00518295
Q99879	istone H2B type 1-M	HIST1H2BM	Histone H2B type 1-M OS=Homo sapiens OX=9606 GN=HIST1H2BM PE=1 SV=3 - [H2B1M_HUMAN]	67.46	1	11	101	126	13.9806	10.3159	1.50797	1.10971	1.44551	1.3544	0.908049	0.829417	0.931634	0.8897	1.52231	0.0218558
Q9ULU8	alcium-dependent secretion activator 1	CADPS	Calcium-dependent secretion activator 1 OS=Homo sapiens OX=9606 GN=CADPS PE=1 SV=3 - [CAPS1_HUMAN]	1.18	1	1	1	1353	152.69	5.70654	1.38844	1.05747	1.63102	1.35898	0.906219	0.888476	0.886436	0.89371	1.5206	0.0489582
Q13011	elta(3,5)-Delta(2,4)-dienoyl-CoA isomerase, mitochondrial	ECH1	Delta(3,5)-Delta(2,4)-dienoyl-CoA isomerase, mitochondrial OS=Homo sapiens OX=9606 GN=ECH1 PE=1 SV=2 - [ECH1_HUMAN]	31.1	8	8	20	328	35.7934	8.00146	1.25762	0.884711	1.29217	1.14483	0.775682	0.701396	0.79239	0.756489	1.51335	0.0436358
Q01459	i-N-acetylchitobiase	CTBS	Di-N-acetylchitobiase OS=Homo sapiens OX=9606 GN=CTBS PE=1 SV=1 - [DIAC_HUMAN]	4.42	2	2	4	385	43.7316	6.63916	1.08863	1.23236	1.34724	1.22274	0.857828	0.849235	0.7205	0.809188	1.51107	0.00894707
Q5MIZ7	erine/threonine-protein phosphatase 4 regulatory subunit 3B	PPP4R3B	Serine/threonine-protein phosphatase 4 regulatory subunit 3B OS=Homo sapiens OX=9606 GN=PPP4R3B PE=1 SV=2 - [P4R3B_HUMAN]	11.54	2	9	15	849	97.3968	4.95752	1.49854	1.1924	1.55708	1.41601	1.08111	0.742619	0.98963	0.937786	1.50995	0.0344172
O00468	grin	AGRN	Agrin OS=Homo sapiens OX=9606 GN=AGRN PE=1 SV=5 - [AGRIN_HUMAN]	8.08	12	12	14	2067	217.092	6.39209	1.27595	1.0518	1.46592	1.26456	0.836481	0.818788	0.857549	0.837606	1.50973	0.0237589
Q7Z4H8	DEL motif-containing protein 2	KDELC2	KDEL motif-containing protein 2 OS=Homo sapiens OX=9606 GN=KDELC2 PE=1 SV=2 - [KDEL2_HUMAN]	3.75	1	1	2	507	58.5352	8.23584	1.05021	1.51378	1.30902	1.29101	0.845289	0.882922	0.838695	0.855635	1.50883	0.0320053
P06280	lpha-galactosidase A	GLA	Alpha-galactosidase A OS=Homo sapiens OX=9606 GN=GLA PE=1 SV=1 - [AGAL_HUMAN]	9.09	3	3	3	429	48.7349	5.60498	1.26072	1.34498	1.34367	1.31645	0.857395	0.863049	0.900658	0.873701	1.50676	0.000139628
Q01118	odium channel protein type 7 subunit alpha	SCN7A	Sodium channel protein type 7 subunit alpha OS=Homo sapiens OX=9606 GN=SCN7A PE=1 SV=2 - [SCN7A_HUMAN]	0.42	1	1	1	1682	193.366	7.95752	1.29876	1.23195	1.28586	1.27219	0.886992	0.731906	0.914126	0.844341	1.50672	0.00208844
Q9GZM7	ubulointerstitial nephritis antigen-like	TINAGL1	Tubulointerstitial nephritis antigen-like OS=Homo sapiens OX=9606 GN=TINAGL1 PE=1 SV=1 - [TINAL_HUMAN]	2.78	1	1	1	467	52.353	6.99072	1.05784	1.32971	1.39222	1.25992	0.792963	0.937517	0.787881	0.839454	1.50089	0.0209059
P06396	elsolin	GSN	Gelsolin OS=Homo sapiens OX=9606 GN=GSN PE=1 SV=1 - [GELS_HUMAN]	32.35	22	22	69	782	85.6442	6.27783	1.20671	1.04914	1.34451	1.20012	0.812272	0.744733	0.848764	0.801923	1.49655	0.011739
Q99932	perm-associated antigen 8	SPAG8	Sperm-associated antigen 8 OS=Homo sapiens OX=9606 GN=SPAG8 PE=1 SV=2 - [SPAG8_HUMAN]	1.64	1	1	1	426	44.7902	5.50342	1.4739	1.28096	1.56438	1.43974	0.97165	0.927834	0.988972	0.962819	1.49534	0.00507166
P50454	erpin H1	SERPINH1	Serpin H1 OS=Homo sapiens OX=9606 GN=SERPINH1 PE=1 SV=2 - [SERPH_HUMAN]	53.35	21	21	74	418	46.4112	8.68994	1.22267	0.993332	1.33789	1.18463	0.799898	0.734663	0.842608	0.792389	1.49501	0.0208404
Q7L8W6	iphthine--ammonia ligase	DPH6	Diphthine--ammonia ligase OS=Homo sapiens OX=9606 GN=DPH6 PE=1 SV=3 - [DPH6_HUMAN]	3.37	1	1	1	267	30.2873	5.40186	1.10141	1.22809	1.12857	1.15269	0.741356	0.726746	0.852131	0.773411	1.4904	0.002354
Q6RFH5	D repeat-containing protein 74	WDR74	WD repeat-containing protein 74 OS=Homo sapiens OX=9606 GN=WDR74 PE=1 SV=1 - [WDR74_HUMAN]	3.38	1	1	1	385	42.4147	8.32373	1.08511	1.14234	1.37153	1.19966	0.773846	0.891837	0.749679	0.805121	1.49004	0.0157383
Q99719	eptin-5	SEPT5	Septin-5 OS=Homo sapiens OX=9606 GN=SEPT5 PE=1 SV=1 - [SEPT5_HUMAN]	2.71	1	1	2	369	42.7497	6.66846	1.48622	1.31326	1.38351	1.39433	0.893345	1.02205	0.897522	0.937639	1.48707	0.00223924
P04040	atalase	CAT	Catalase OS=Homo sapiens OX=9606 GN=CAT PE=1 SV=3 - [CATA_HUMAN]	29.22	14	14	21	527	59.7188	7.38623	1.18517	1.03137	1.26874	1.16176	0.783784	0.759331	0.802633	0.781916	1.48579	0.00577918
Q8IUE6	istone H2A type 2-B	HIST2H2AB	Histone H2A type 2-B OS=Homo sapiens OX=9606 GN=HIST2H2AB PE=1 SV=3 - [H2A2B_HUMAN]	47.69	2	6	24	130	13.9868	10.8872	1.14973	1.04999	1.32385	1.17453	0.819003	0.725131	0.829808	0.791314	1.48427	0.0114888
P05165	ropionyl-CoA carboxylase alpha chain, mitochondrial	PCCA	Propionyl-CoA carboxylase alpha chain, mitochondrial OS=Homo sapiens OX=9606 GN=PCCA PE=1 SV=4 - [PCCA_HUMAN]	5.08	3	3	3	728	80.0081	7.51807	1.26316	1.06389	1.22374	1.1836	0.690176	0.956126	0.746965	0.797756	1.48366	0.0189263
Q9BRX9	D repeat domain-containing protein 83	WDR83	WD repeat domain-containing protein 83 OS=Homo sapiens OX=9606 GN=WDR83 PE=1 SV=1 - [WDR83_HUMAN]	3.49	1	1	1	315	34.3208	5.57959	1.26234	1.42101	1.57241	1.41859	0.929189	1.03989	0.900704	0.956593	1.48296	0.0095674
Q9NQ66	-phosphatidylinositol 4,5-bisphosphate phosphodiesterase beta-1	PLCB1	1-phosphatidylinositol 4,5-bisphosphate phosphodiesterase beta-1 OS=Homo sapiens OX=9606 GN=PLCB1 PE=1 SV=1 - [PLCB1_HUMAN]	1.32	1	1	1	1216	138.48	6.22705	1.38926	1.0262	1.32859	1.24802	0.861405	0.929264	0.734333	0.841667	1.48279	0.0321144
Q9BYD3	9S ribosomal protein L4, mitochondrial	MRPL4	39S ribosomal protein L4, mitochondrial OS=Homo sapiens OX=9606 GN=MRPL4 PE=1 SV=1 - [RM04_HUMAN]	6.75	2	2	2	311	34.8973	9.71533	1.1436	1.54847	1.27342	1.32183	0.859428	0.88489	0.935847	0.893388	1.47957	0.0242809
Q8NBJ9	ID1 transmembrane family member 2	SIDT2	SID1 transmembrane family member 2 OS=Homo sapiens OX=9606 GN=SIDT2 PE=1 SV=2 - [SIDT2_HUMAN]	0.72	1	1	1	832	94.3932	6.96143	1.51559	1.16292	1.34377	1.34076	0.784082	1.08969	0.845171	0.906313	1.47935	0.0346869
P55039	evelopmentally-regulated GTP-binding protein 2	DRG2	Developmentally-regulated GTP-binding protein 2 OS=Homo sapiens OX=9606 GN=DRG2 PE=1 SV=1 - [DRG2_HUMAN]	9.89	2	2	2	364	40.7204	8.88037	1.39087	1.35112	1.42841	1.39013	0.917606	0.999245	0.909649	0.942166	1.47546	0.000247732
Q14697	eutral alpha-glucosidase AB	GANAB	Neutral alpha-glucosidase AB OS=Homo sapiens OX=9606 GN=GANAB PE=1 SV=3 - [GANAB_HUMAN]	41.84	34	34	146	944	106.807	6.13818	1.13266	1.06863	1.27095	1.15741	0.796932	0.756979	0.803306	0.785739	1.47303	0.00376641
Q9BUT1	-hydroxybutyrate dehydrogenase type 2	BDH2	3-hydroxybutyrate dehydrogenase type 2 OS=Homo sapiens OX=9606 GN=BDH2 PE=1 SV=2 - [BDH2_HUMAN]	6.53	1	2	3	245	26.7067	7.6499	1.2064	1.03708	1.3184	1.18729	0.793851	0.827307	0.799998	0.807052	1.47115	0.0099273
P10253	ysosomal alpha-glucosidase	GAA	Lysosomal alpha-glucosidase OS=Homo sapiens OX=9606 GN=GAA PE=1 SV=4 - [LYAG_HUMAN]	7.67	5	5	5	952	105.257	5.99854	1.0904	1.35359	1.1861	1.21003	0.765093	0.89335	0.811191	0.823211	1.46989	0.0106546
Q9BVK6	ransmembrane emp24 domain-containing protein 9	TMED9	Transmembrane emp24 domain-containing protein 9 OS=Homo sapiens OX=9606 GN=TMED9 PE=1 SV=2 - [TMED9_HUMAN]	32.77	6	9	20	235	27.2602	8.01611	1.23384	0.957968	1.1666	1.11947	0.795054	0.685595	0.812165	0.764271	1.46476	0.0181532
Q8N6N7	cyl-CoA-binding domain-containing protein 7	ACBD7	Acyl-CoA-binding domain-containing protein 7 OS=Homo sapiens OX=9606 GN=ACBD7 PE=1 SV=1 - [ACBD7_HUMAN]	25	2	2	2	88	9.78412	6.7124	1.1137	1.42248	1.3999	1.31203	0.823875	0.897423	0.973226	0.898175	1.46077	0.0187731
O15379	istone deacetylase 3	HDAC3	Histone deacetylase 3 OS=Homo sapiens OX=9606 GN=HDAC3 PE=1 SV=2 - [HDAC3_HUMAN]	2.1	1	1	1	428	48.8164	5.16064	1.1496	0.925584	1.25044	1.10854	0.679035	0.851501	0.746818	0.759118	1.4603	0.0320982
Q96RY7	ntraflagellar transport protein 140 homolog	IFT140	Intraflagellar transport protein 140 homolog OS=Homo sapiens OX=9606 GN=IFT140 PE=1 SV=1 - [IF140_HUMAN]	0.75	1	1	1	1462	165.087	6.03662	1.06749	0.940956	1.27425	1.09423	0.763118	0.732366	0.754501	0.749995	1.45899	0.0242717
P16403	istone H1.2	HIST1H1C	Histone H1.2 OS=Homo sapiens OX=9606 GN=HIST1H1C PE=1 SV=2 - [H12_HUMAN]	53.99	6	16	100	213	21.3517	10.9312	1.20831	1.42083	1.44846	1.3592	0.903247	0.961123	0.931657	0.932009	1.45836	0.00533093
Q9BT09	rotein canopy homolog 3	CNPY3	Protein canopy homolog 3 OS=Homo sapiens OX=9606 GN=CNPY3 PE=1 SV=1 - [CNPY3_HUMAN]	29.14	6	6	11	278	30.7287	5.49072	1.06901	0.997927	1.28025	1.11573	0.745498	0.736696	0.813893	0.765362	1.45778	0.0165187
O94919	ndonuclease domain-containing 1 protein	ENDOD1	Endonuclease domain-containing 1 protein OS=Homo sapiens OX=9606 GN=ENDOD1 PE=1 SV=2 - [ENDD1_HUMAN]	15.4	5	5	10	500	54.9813	5.70654	1.26759	1.07608	1.30724	1.21697	0.802021	0.822429	0.881195	0.835215	1.45708	0.00710198
P01137	ransforming growth factor beta-1	TGFB1	Transforming growth factor beta-1 OS=Homo sapiens OX=9606 GN=TGFB1 PE=1 SV=2 - [TGFB1_HUMAN]	5.38	2	2	2	390	44.3128	8.52881	1.27468	1.60871	1.44392	1.44244	0.981009	1.01934	0.976049	0.992132	1.45387	0.00985432
Q96JM7	ethal(3)malignant brain tumor-like protein 3	L3MBTL3	Lethal(3)malignant brain tumor-like protein 3 OS=Homo sapiens OX=9606 GN=L3MBTL3 PE=1 SV=2 - [LMBL3_HUMAN]	2.82	2	2	4	780	88.2802	6.45557	1.42743	1.00641	1.24522	1.22636	0.839169	0.925976	0.768072	0.844406	1.45233	0.0426357
Q96AX1	acuolar protein sorting-associated protein 33A	VPS33A	Vacuolar protein sorting-associated protein 33A OS=Homo sapiens OX=9606 GN=VPS33A PE=1 SV=1 - [VP33A_HUMAN]	1.51	1	1	1	596	67.5682	6.96143	1.24498	1.28507	1.65421	1.39475	1.02155	0.984944	0.876042	0.960846	1.45159	0.0342344
O95302	eptidyl-prolyl cis-trans isomerase FKBP9	FKBP9	Peptidyl-prolyl cis-trans isomerase FKBP9 OS=Homo sapiens OX=9606 GN=FKBP9 PE=1 SV=2 - [FKBP9_HUMAN]	13.51	6	6	8	570	63.0435	5.08447	1.23572	0.949084	1.2579	1.14757	0.778784	0.762526	0.831913	0.791075	1.45064	0.0247231
O43657	etraspanin-6	TSPAN6	Tetraspanin-6 OS=Homo sapiens OX=9606 GN=TSPAN6 PE=1 SV=1 - [TSN6_HUMAN]	18.78	4	4	7	245	27.5451	8.104	1.22022	1.04063	1.28874	1.1832	0.85257	0.758316	0.84276	0.817882	1.44666	0.010199
Q9Y315	eoxyribose-phosphate aldolase	DERA	Deoxyribose-phosphate aldolase OS=Homo sapiens OX=9606 GN=DERA PE=1 SV=2 - [DEOC_HUMAN]	11.64	3	4	4	318	35.2085	8.93896	1.11633	1.26034	1.21056	1.19574	0.798784	0.844761	0.836178	0.826574	1.44663	0.00115518
P30711	lutathione S-transferase theta-1	GSTT1	Glutathione S-transferase theta-1 OS=Homo sapiens OX=9606 GN=GSTT1 PE=1 SV=4 - [GSTT1_HUMAN]	10.42	2	2	2	240	27.3176	7.48877	1.12901	1.05301	1.3082	1.16341	0.822884	0.741139	0.861117	0.80838	1.43918	0.0131463
Q6YHK3	D109 antigen	CD109	CD109 antigen OS=Homo sapiens OX=9606 GN=CD109 PE=1 SV=2 - [CD109_HUMAN]	10.45	13	13	18	1445	161.587	5.84619	1.11873	1.03478	1.31792	1.15714	0.810663	0.769464	0.833161	0.804429	1.43846	0.0148412
Q9H1B7	nterferon regulatory factor 2-binding protein-like	IRF2BPL	Interferon regulatory factor 2-binding protein-like OS=Homo sapiens OX=9606 GN=IRF2BPL PE=1 SV=1 - [I2BPL_HUMAN]	15.2	8	10	15	796	82.607	8.23584	1.14203	1.12472	1.36989	1.21221	0.855411	0.764675	0.91142	0.843835	1.43655	0.0148406
Q9NZQ3	CK-interacting protein with SH3 domain	NCKIPSD	NCK-interacting protein with SH3 domain OS=Homo sapiens OX=9606 GN=NCKIPSD PE=1 SV=1 - [SPN90_HUMAN]	1.39	1	1	1	722	78.9101	6.37939	1.30752	1.39292	1.59411	1.43152	1.01116	1.03645	0.957132	1.00158	1.42926	0.00816518
Q9NSI2	rotein FAM207A	FAM207A	Protein FAM207A OS=Homo sapiens OX=9606 GN=FAM207A PE=1 SV=2 - [F207A_HUMAN]	16.52	2	2	3	230	25.4408	11.0776	1.10238	1.28097	1.41633	1.26656	0.908709	0.938873	0.816794	0.888125	1.4261	0.0181527
P16278	eta-galactosidase	GLB1	Beta-galactosidase OS=Homo sapiens OX=9606 GN=GLB1 PE=1 SV=2 - [BGAL_HUMAN]	5.17	3	3	5	677	76.0266	6.56592	1.1875	1.38907	1.37904	1.31854	0.913725	0.97654	0.883849	0.924705	1.4259	0.00517892
Q13217	naJ homolog subfamily C member 3	DNAJC3	DnaJ homolog subfamily C member 3 OS=Homo sapiens OX=9606 GN=DNAJC3 PE=1 SV=1 - [DNJC3_HUMAN]	11.11	4	5	6	504	57.5442	6.15088	1.2128	1.32357	1.57139	1.36925	1.00841	0.994461	0.880185	0.961018	1.42479	0.0228375
P42765	-ketoacyl-CoA thiolase, mitochondrial	ACAA2	3-ketoacyl-CoA thiolase, mitochondrial OS=Homo sapiens OX=9606 GN=ACAA2 PE=1 SV=2 - [THIM_HUMAN]	48.61	13	13	26	397	41.8976	8.08936	1.19952	1.09611	1.25536	1.18366	0.836166	0.751089	0.90853	0.831928	1.42279	0.00570117
P36969	hospholipid hydroperoxide glutathione peroxidase	GPX4	Phospholipid hydroperoxide glutathione peroxidase OS=Homo sapiens OX=9606 GN=GPX4 PE=1 SV=3 - [GPX4_HUMAN]	32.99	6	6	6	197	22.161	8.36768	1.21883	1.10674	1.51879	1.28145	0.855964	0.994514	0.856215	0.902231	1.42031	0.0447139
O75368	H3 domain-binding glutamic acid-rich-like protein	SH3BGRL	SH3 domain-binding glutamic acid-rich-like protein OS=Homo sapiens OX=9606 GN=SH3BGRL PE=1 SV=1 - [SH3L1_HUMAN]	73.68	8	8	13	114	12.7664	5.24951	1.24063	1.1214	1.3796	1.24721	0.854351	0.876872	0.910181	0.880468	1.41653	0.00862731
P48735	socitrate dehydrogenase [NADP], mitochondrial	IDH2	Isocitrate dehydrogenase [NADP], mitochondrial OS=Homo sapiens OX=9606 GN=IDH2 PE=1 SV=2 - [IDHP_HUMAN]	13.94	5	5	6	452	50.8769	8.68994	1.11808	1.22493	1.25215	1.19839	0.863971	0.772587	0.902441	0.846333	1.41597	0.00331045
A1L0T0	cetolactate synthase-like protein	ILVBL	Acetolactate synthase-like protein OS=Homo sapiens OX=9606 GN=ILVBL PE=1 SV=2 - [ILVBL_HUMAN]	10.6	4	4	5	632	67.8248	8.14795	1.06209	1.06616	1.26698	1.13175	0.814383	0.724737	0.8587	0.799273	1.41597	0.0131814
Q9H967	D repeat-containing protein 76	WDR76	WD repeat-containing protein 76 OS=Homo sapiens OX=9606 GN=WDR76 PE=1 SV=2 - [WDR76_HUMAN]	1.28	1	1	1	626	69.7252	9.24658	1.12178	1.47928	1.37562	1.32556	0.89784	0.973645	0.941381	0.937622	1.41374	0.0232206
O95834	chinoderm microtubule-associated protein-like 2	EML2	Echinoderm microtubule-associated protein-like 2 OS=Homo sapiens OX=9606 GN=EML2 PE=1 SV=1 - [EMAL2_HUMAN]	3.54	2	2	2	649	70.6341	6.31592	1.0724	1.36428	1.24165	1.22611	0.805278	1.00372	0.794064	0.867688	1.41308	0.029932
P51784	biquitin carboxyl-terminal hydrolase 11	USP11	Ubiquitin carboxyl-terminal hydrolase 11 OS=Homo sapiens OX=9606 GN=USP11 PE=1 SV=3 - [UBP11_HUMAN]	8.2	5	5	6	963	109.747	5.45264	1.20062	1.11953	1.31539	1.21185	0.892322	0.816568	0.869893	0.859594	1.40979	0.0044915
O76070	amma-synuclein	SNCG	Gamma-synuclein OS=Homo sapiens OX=9606 GN=SNCG PE=1 SV=2 - [SYUG_HUMAN]	25.2	3	3	6	127	13.3228	4.85596	1.19717	1.04139	1.37716	1.20524	0.827615	0.978985	0.765108	0.857236	1.40596	0.0398812
Q9Y639	europlastin	NPTN	Neuroplastin OS=Homo sapiens OX=9606 GN=NPTN PE=1 SV=2 - [NPTN_HUMAN]	10.55	4	4	7	398	44.3595	7.98682	1.02393	0.85818	1.08035	0.987487	0.684724	0.663152	0.760658	0.702844	1.40499	0.0175025
P52943	ysteine-rich protein 2	CRIP2	Cysteine-rich protein 2 OS=Homo sapiens OX=9606 GN=CRIP2 PE=1 SV=1 - [CRIP2_HUMAN]	35.1	4	4	9	208	22.478	8.71924	1.07093	1.05825	1.20718	1.11212	0.773279	0.765872	0.848008	0.79572	1.39762	0.00435391
P30481	LA class I histocompatibility antigen, B-44 alpha chain	HLA-B	HLA class I histocompatibility antigen, B-44 alpha chain OS=Homo sapiens OX=9606 GN=HLA-B PE=1 SV=1 - [1B44_HUMAN]	38.95	2	10	32	362	40.4561	6.03662	1.57791	1.2696	1.60429	1.48393	1.10054	1.11151	0.977759	1.06327	1.39563	0.0220305
Q06546	A-binding protein alpha chain	GABPA	GA-binding protein alpha chain OS=Homo sapiens OX=9606 GN=GABPA PE=1 SV=1 - [GABPA_HUMAN]	7.49	3	3	5	454	51.2631	4.97021	1.12521	1.26486	1.31253	1.2342	0.917118	0.919466	0.82194	0.886175	1.39273	0.00578443
Q02809	rocollagen-lysine,2-oxoglutarate 5-dioxygenase 1	PLOD1	Procollagen-lysine,2-oxoglutarate 5-dioxygenase 1 OS=Homo sapiens OX=9606 GN=PLOD1 PE=1 SV=2 - [PLOD1_HUMAN]	32.6	19	19	35	727	83.4974	6.94678	1.12967	1.06346	1.2652	1.15278	0.853312	0.77097	0.870801	0.831695	1.38606	0.00864066
Q01974	yrosine-protein kinase transmembrane receptor ROR2	ROR2	Tyrosine-protein kinase transmembrane receptor ROR2 OS=Homo sapiens OX=9606 GN=ROR2 PE=1 SV=2 - [ROR2_HUMAN]	0.85	1	1	1	943	104.69	6.55127	1.17424	1.43538	1.44331	1.35098	0.924673	1.08866	0.912	0.975112	1.38546	0.0232621
Q12959	isks large homolog 1	DLG1	Disks large homolog 1 OS=Homo sapiens OX=9606 GN=DLG1 PE=1 SV=2 - [DLG1_HUMAN]	4.76	4	4	4	904	100.393	5.75732	1.01097	1.31541	1.30462	1.21033	0.848203	0.929487	0.844924	0.874205	1.3845	0.0314408
Q05D32	TD small phosphatase-like protein 2	CTDSPL2	CTD small phosphatase-like protein 2 OS=Homo sapiens OX=9606 GN=CTDSPL2 PE=1 SV=2 - [CTSL2_HUMAN]	5.36	3	3	4	466	52.9661	6.40479	1.27269	1.08241	1.26132	1.20547	0.822337	0.970785	0.82102	0.871381	1.3834	0.0134766
Q9H694	rotein bicaudal C homolog 1	BICC1	Protein bicaudal C homolog 1 OS=Homo sapiens OX=9606 GN=BICC1 PE=1 SV=2 - [BICC1_HUMAN]	1.03	1	1	1	974	104.778	8.54346	1.2147	1.054	1.25159	1.17343	0.866608	0.881718	0.797761	0.848696	1.38262	0.00789945
Q9UMX5	eudesin	NENF	Neudesin OS=Homo sapiens OX=9606 GN=NENF PE=1 SV=1 - [NENF_HUMAN]	30.23	3	3	11	172	18.8448	5.69385	1.19125	1.15024	1.21549	1.18566	0.838182	0.87897	0.859113	0.858755	1.38068	0.000127979
P42785	ysosomal Pro-X carboxypeptidase	PRCP	Lysosomal Pro-X carboxypeptidase OS=Homo sapiens OX=9606 GN=PRCP PE=1 SV=1 - [PCP_HUMAN]	16.94	7	7	10	496	55.7639	7.21045	1.0941	0.970112	1.25905	1.10775	0.818527	0.686023	0.902709	0.80242	1.38052	0.0435142
C9J798	as GTPase-activating protein 4B	RASA4B	Ras GTPase-activating protein 4B OS=Homo sapiens OX=9606 GN=RASA4B PE=3 SV=2 - [RAS4B_HUMAN]	6.23	5	5	7	803	90.3496	7.73779	1.17957	1.04308	1.28142	1.16803	0.860324	0.860317	0.819329	0.846657	1.37957	0.0102917
Q9NRG9	ladin	AAAS	Aladin OS=Homo sapiens OX=9606 GN=AAAS PE=1 SV=1 - [AAAS_HUMAN]	3.66	2	2	2	546	59.5363	7.50342	1.55608	1.18547	1.52577	1.42244	1.05596	1.0243	1.01494	1.03173	1.37869	0.0307675
Q8IVL6	rolyl 3-hydroxylase 3	P3H3	Prolyl 3-hydroxylase 3 OS=Homo sapiens OX=9606 GN=P3H3 PE=1 SV=1 - [P3H3_HUMAN]	19.43	8	8	10	736	81.7856	6.31592	1.24434	1.20255	1.3123	1.25306	0.923612	0.890931	0.913121	0.909221	1.37817	0.000502193
Q5TFE4	'-nucleotidase domain-containing protein 1	NT5DC1	5'-nucleotidase domain-containing protein 1 OS=Homo sapiens OX=9606 GN=NT5DC1 PE=1 SV=1 - [NT5D1_HUMAN]	5.05	2	2	2	455	51.8119	6.354	1.16624	0.949306	1.23329	1.11628	0.804193	0.76118	0.866205	0.810526	1.37723	0.0282694
Q8WU79	tromal membrane-associated protein 2	SMAP2	Stromal membrane-associated protein 2 OS=Homo sapiens OX=9606 GN=SMAP2 PE=1 SV=1 - [SMAP2_HUMAN]	1.86	1	1	1	429	46.7548	8.86572	1.26855	1.20476	1.42321	1.29884	0.933509	0.958868	0.938915	0.943764	1.37623	0.00555512
P35611	lpha-adducin	ADD1	Alpha-adducin OS=Homo sapiens OX=9606 GN=ADD1 PE=1 SV=2 - [ADDA_HUMAN]	9.91	6	6	10	737	80.9047	5.8335	1.21939	1.11589	1.27546	1.20358	0.861922	0.850125	0.912265	0.874771	1.37588	0.00286621
P29466	aspase-1	CASP1	Caspase-1 OS=Homo sapiens OX=9606 GN=CASP1 PE=1 SV=1 - [CASP1_HUMAN]	2.48	1	1	1	404	45.1295	5.90967	1.06278	1.10696	1.32687	1.16554	0.858846	0.79742	0.886439	0.847568	1.37515	0.0207285
Q14563	emaphorin-3A	SEMA3A	Semaphorin-3A OS=Homo sapiens OX=9606 GN=SEMA3A PE=1 SV=1 - [SEM3A_HUMAN]	1.17	1	1	1	771	88.833	7.41553	1.19645	0.972025	1.25694	1.1418	0.803918	0.857866	0.835712	0.832499	1.37154	0.0246258
O94905	rlin-2	ERLIN2	Erlin-2 OS=Homo sapiens OX=9606 GN=ERLIN2 PE=1 SV=1 - [ERLN2_HUMAN]	38.35	9	11	33	339	37.8155	5.61768	1.09554	0.974786	1.24851	1.10628	0.804416	0.790668	0.826204	0.807096	1.37069	0.0200207
Q13232	ucleoside diphosphate kinase 3	NME3	Nucleoside diphosphate kinase 3 OS=Homo sapiens OX=9606 GN=NME3 PE=1 SV=2 - [NDK3_HUMAN]	11.24	2	2	2	169	19.0029	7.84033	1.06302	1.10967	1.2079	1.12687	0.783671	0.794072	0.893428	0.823724	1.36801	0.00535688
Q9H490	hosphatidylinositol glycan anchor biosynthesis class U protein	PIGU	Phosphatidylinositol glycan anchor biosynthesis class U protein OS=Homo sapiens OX=9606 GN=PIGU PE=1 SV=3 - [PIGU_HUMAN]	6.44	2	2	3	435	50.0187	7.72314	1.02922	1.34066	1.3127	1.22753	0.890666	0.900092	0.902242	0.897667	1.36746	0.0295527
Q3KQV9	DP-N-acetylhexosamine pyrophosphorylase-like protein 1	UAP1L1	UDP-N-acetylhexosamine pyrophosphorylase-like protein 1 OS=Homo sapiens OX=9606 GN=UAP1L1 PE=1 SV=2 - [UAP1L_HUMAN]	3.16	1	1	1	507	56.9944	6.31592	1.07884	1.28832	1.48312	1.28343	0.951112	0.938641	0.928027	0.93926	1.36642	0.0422371
P18084	ntegrin beta-5	ITGB5	Integrin beta-5 OS=Homo sapiens OX=9606 GN=ITGB5 PE=1 SV=1 - [ITB5_HUMAN]	28.16	16	16	26	799	87.9962	6.06201	1.17134	1.07311	1.26802	1.17082	0.863269	0.846037	0.863695	0.857667	1.36512	0.00520373
O95870	rotein ABHD16A	ABHD16A	Protein ABHD16A OS=Homo sapiens OX=9606 GN=ABHD16A PE=1 SV=3 - [ABHGA_HUMAN]	4.48	2	2	3	558	63.2031	8.1333	1.15669	1.28378	1.12141	1.18729	0.842666	0.924242	0.844151	0.870353	1.36415	0.00486349
Q02252	ethylmalonate-semialdehyde dehydrogenase [acylating], mitochondrial	ALDH6A1	Methylmalonate-semialdehyde dehydrogenase [acylating], mitochondrial OS=Homo sapiens OX=9606 GN=ALDH6A1 PE=1 SV=2 - [MMSA_HUMAN]	19.81	9	9	12	535	57.8027	8.49951	1.20923	0.932682	1.26901	1.13697	0.816319	0.863271	0.822533	0.834041	1.36321	0.0443327
P53634	ipeptidyl peptidase 1	CTSC	Dipeptidyl peptidase 1 OS=Homo sapiens OX=9606 GN=CTSC PE=1 SV=2 - [CATC_HUMAN]	12.1	4	4	9	463	51.8203	6.99072	1.15124	1.05792	1.21973	1.14297	0.887718	0.785319	0.845878	0.839639	1.36126	0.0054579
O14976	yclin-G-associated kinase	GAK	Cyclin-G-associated kinase OS=Homo sapiens OX=9606 GN=GAK PE=1 SV=2 - [GAK_HUMAN]	0.76	1	1	1	1311	143.1	5.73193	1.33449	1.04292	1.32019	1.23254	0.999146	0.882258	0.84385	0.908418	1.35679	0.0374919
P07942	aminin subunit beta-1	LAMB1	Laminin subunit beta-1 OS=Homo sapiens OX=9606 GN=LAMB1 PE=1 SV=2 - [LAMB1_HUMAN]	16.35	24	24	37	1786	197.909	4.94482	1.12819	1.19871	1.28074	1.20255	0.866283	0.908803	0.885275	0.886787	1.35607	0.00231374
Q03169	umor necrosis factor alpha-induced protein 2	TNFAIP2	Tumor necrosis factor alpha-induced protein 2 OS=Homo sapiens OX=9606 GN=TNFAIP2 PE=2 SV=2 - [TNAP2_HUMAN]	2.75	1	1	1	654	72.6161	6.45557	1.27301	1.09838	1.4299	1.2671	0.927679	0.956293	0.919232	0.934401	1.35605	0.026028
Q9H330	ransmembrane protein 245	TMEM245	Transmembrane protein 245 OS=Homo sapiens OX=9606 GN=TMEM245 PE=1 SV=3 - [TM245_HUMAN]	2.28	2	2	4	879	97.2952	8.90967	1.30804	1.11617	1.32488	1.24969	0.873208	0.972768	0.91898	0.921652	1.35593	0.0108031
P68366	ubulin alpha-4A chain	TUBA4A	Tubulin alpha-4A chain OS=Homo sapiens OX=9606 GN=TUBA4A PE=1 SV=1 - [TBA4A_HUMAN]	54.46	2	20	290	448	49.8924	5.05908	1.15914	1.38133	1.35476	1.29841	0.93774	1.10033	0.835707	0.957924	1.35544	0.0308024
Q92686	eurogranin	NRGN	Neurogranin OS=Homo sapiens OX=9606 GN=NRGN PE=1 SV=1 - [NEUG_HUMAN]	60.26	3	3	4	78	7.61366	7.86963	1.02471	1.29197	1.23638	1.18435	0.82575	0.881524	0.91924	0.875505	1.35277	0.0227912
Q9NPJ3	cyl-coenzyme A thioesterase 13	ACOT13	Acyl-coenzyme A thioesterase 13 OS=Homo sapiens OX=9606 GN=ACOT13 PE=1 SV=1 - [ACO13_HUMAN]	8.57	1	1	1	140	14.9509	9.14404	1.04274	1.03656	1.14575	1.07501	0.812165	0.694375	0.88459	0.797043	1.34875	0.0134118
Q9C0H2	rotein tweety homolog 3	TTYH3	Protein tweety homolog 3 OS=Homo sapiens OX=9606 GN=TTYH3 PE=1 SV=3 - [TTYH3_HUMAN]	16.63	7	7	12	523	57.5079	5.38916	1.11971	1.21248	1.32838	1.22019	0.908449	0.856044	0.957436	0.90731	1.34485	0.00956145
Q9NYU2	DP-glucose:glycoprotein glucosyltransferase 1	UGGT1	UDP-glucose:glycoprotein glucosyltransferase 1 OS=Homo sapiens OX=9606 GN=UGGT1 PE=1 SV=3 - [UGGG1_HUMAN]	35.88	39	40	85	1555	177.078	5.63037	1.13266	1.12525	1.22807	1.16199	0.858886	0.862234	0.871202	0.864107	1.34473	0.000864719
Q7Z589	RCA2-interacting transcriptional repressor EMSY	EMSY	BRCA2-interacting transcriptional repressor EMSY OS=Homo sapiens OX=9606 GN=EMSY PE=1 SV=2 - [EMSY_HUMAN]	0.83	1	1	1	1322	141.381	9.33447	0.887988	0.962066	1.16206	1.00404	0.741206	0.722126	0.776828	0.74672	1.3446	0.0367503
O95563	itochondrial pyruvate carrier 2	MPC2	Mitochondrial pyruvate carrier 2 OS=Homo sapiens OX=9606 GN=MPC2 PE=1 SV=1 - [MPC2_HUMAN]	4.72	1	1	1	127	14.2696	10.4331	1.29919	1.15966	1.33425	1.26436	0.936983	0.986898	0.899963	0.941282	1.34324	0.00540375
P20020	lasma membrane calcium-transporting ATPase 1	ATP2B1	Plasma membrane calcium-transporting ATPase 1 OS=Homo sapiens OX=9606 GN=ATP2B1 PE=1 SV=3 - [AT2B1_HUMAN]	10.81	8	12	15	1258	138.668	6.03662	1.13819	0.919161	1.22638	1.09457	0.808084	0.808291	0.832147	0.816174	1.3411	0.0385229
Q9Y6W5	iskott-Aldrich syndrome protein family member 2	WASF2	Wiskott-Aldrich syndrome protein family member 2 OS=Homo sapiens OX=9606 GN=WASF2 PE=1 SV=3 - [WASF2_HUMAN]	15.06	6	6	11	498	54.2504	5.52881	1.15193	1.03421	1.20704	1.13106	0.832556	0.864747	0.839441	0.845581	1.33761	0.00532761
Q96J01	HO complex subunit 3	THOC3	THO complex subunit 3 OS=Homo sapiens OX=9606 GN=THOC3 PE=1 SV=1 - [THOC3_HUMAN]	2.28	1	1	1	351	38.7468	6.0874	1.09776	1.19194	1.17033	1.15334	0.821615	0.875382	0.893574	0.863524	1.33562	0.00125866
P06865	eta-hexosaminidase subunit alpha	HEXA	Beta-hexosaminidase subunit alpha OS=Homo sapiens OX=9606 GN=HEXA PE=1 SV=2 - [HEXA_HUMAN]	15.31	8	8	13	529	60.6643	5.16064	1.08271	1.17386	1.28407	1.18021	0.904403	0.866792	0.880666	0.883954	1.33515	0.00748581
O00291	untingtin-interacting protein 1	HIP1	Huntingtin-interacting protein 1 OS=Homo sapiens OX=9606 GN=HIP1 PE=1 SV=5 - [HIP1_HUMAN]	10.99	10	10	14	1037	116.148	5.30029	1.19177	1.53861	1.27504	1.33514	0.960039	1.11023	0.931045	1.00044	1.33455	0.0474599
Q96AQ6	re-B-cell leukemia transcription factor-interacting protein 1	PBXIP1	Pre-B-cell leukemia transcription factor-interacting protein 1 OS=Homo sapiens OX=9606 GN=PBXIP1 PE=1 SV=1 - [PBIP1_HUMAN]	10.94	5	5	9	731	80.5941	5.32568	1.10793	1.07746	1.15335	1.11292	0.828434	0.846844	0.826622	0.833967	1.33448	0.000263999
Q6ZXV5	ransmembrane and TPR repeat-containing protein 3	TMTC3	Transmembrane and TPR repeat-containing protein 3 OS=Homo sapiens OX=9606 GN=TMTC3 PE=1 SV=2 - [TMTC3_HUMAN]	5.79	4	5	6	915	103.942	8.86572	1.17775	1.20716	1.46475	1.28322	0.997132	0.949587	0.938324	0.961681	1.33435	0.0258133
Q9H488	DP-fucose protein O-fucosyltransferase 1	POFUT1	GDP-fucose protein O-fucosyltransferase 1 OS=Homo sapiens OX=9606 GN=POFUT1 PE=1 SV=1 - [OFUT1_HUMAN]	11.34	3	3	4	388	43.9272	8.52881	1.08671	1.03551	1.19946	1.10723	0.832001	0.77122	0.886469	0.829897	1.33417	0.00917635
Q96S52	PI transamidase component PIG-S	PIGS	GPI transamidase component PIG-S OS=Homo sapiens OX=9606 GN=PIGS PE=1 SV=3 - [PIGS_HUMAN]	12.79	5	5	7	555	61.6172	6.49365	1.14135	1.06579	1.32776	1.1783	0.896871	0.774644	0.978015	0.883177	1.33416	0.0391892
P15289	rylsulfatase A	ARSA	Arylsulfatase A OS=Homo sapiens OX=9606 GN=ARSA PE=1 SV=3 - [ARSA_HUMAN]	9.27	3	3	6	507	53.5537	6.07471	1.03915	1.20456	1.14442	1.12938	0.820536	0.877389	0.841876	0.8466	1.33401	0.00521366
O75718	artilage-associated protein	CRTAP	Cartilage-associated protein OS=Homo sapiens OX=9606 GN=CRTAP PE=1 SV=1 - [CRTAP_HUMAN]	22.44	9	9	17	401	46.5319	5.73193	1.06753	1.13732	1.25721	1.15402	0.871933	0.841401	0.882964	0.865433	1.33346	0.00706202
Q9UI14	renylated Rab acceptor protein 1	RABAC1	Prenylated Rab acceptor protein 1 OS=Homo sapiens OX=9606 GN=RABAC1 PE=1 SV=1 - [PRAF1_HUMAN]	8.11	1	1	1	185	20.6347	7.34229	0.994034	1.05797	1.24236	1.09812	0.792474	0.803187	0.874988	0.82355	1.3334	0.0252745
Q9BTY2	lasma alpha-L-fucosidase	FUCA2	Plasma alpha-L-fucosidase OS=Homo sapiens OX=9606 GN=FUCA2 PE=1 SV=2 - [FUCO2_HUMAN]	5.35	2	2	2	467	54.0321	6.25244	1.19828	1.08895	1.24041	1.17588	0.857264	0.868949	0.924387	0.883533	1.33088	0.00416156
P14314	lucosidase 2 subunit beta	PRKCSH	Glucosidase 2 subunit beta OS=Homo sapiens OX=9606 GN=PRKCSH PE=1 SV=2 - [GLU2B_HUMAN]	42.05	19	20	98	528	59.3878	4.41162	1.16826	0.946959	1.20641	1.10721	0.825897	0.842542	0.831057	0.833165	1.32892	0.0277314
Q96PU8	rotein quaking	QKI	Protein quaking OS=Homo sapiens OX=9606 GN=QKI PE=1 SV=1 - [QKI_HUMAN]	17.01	5	5	6	341	37.6467	8.55811	1.10491	1.1548	1.19453	1.15141	0.883796	0.860089	0.856706	0.866864	1.32825	0.000478022
Q15165	erum paraoxonase/arylesterase 2	PON2	Serum paraoxonase/arylesterase 2 OS=Homo sapiens OX=9606 GN=PON2 PE=1 SV=4 - [PON2_HUMAN]	27.4	7	7	16	354	39.3563	5.60498	1.09266	1.4472	1.2515	1.26378	0.942687	1.02785	0.88455	0.951697	1.32793	0.0478107
Q9BVI4	ucleolar complex protein 4 homolog	NOC4L	Nucleolar complex protein 4 homolog OS=Homo sapiens OX=9606 GN=NOC4L PE=1 SV=1 - [NOC4L_HUMAN]	5.81	2	2	2	516	58.4307	7.48877	1.10356	1.3719	1.29075	1.2554	0.971429	0.852345	1.01531	0.94636	1.32656	0.0294754
Q06033	nter-alpha-trypsin inhibitor heavy chain H3	ITIH3	Inter-alpha-trypsin inhibitor heavy chain H3 OS=Homo sapiens OX=9606 GN=ITIH3 PE=1 SV=2 - [ITIH3_HUMAN]	1.12	1	1	1	890	99.7865	5.74463	1.2685	1.21761	1.33554	1.27388	0.944253	1.04994	0.886899	0.960363	1.32646	0.00592254
Q9H845	cyl-CoA dehydrogenase family member 9, mitochondrial	ACAD9	Acyl-CoA dehydrogenase family member 9, mitochondrial OS=Homo sapiens OX=9606 GN=ACAD9 PE=1 SV=1 - [ACAD9_HUMAN]	19.65	8	8	11	621	68.7167	7.95752	1.15687	1.14112	1.22854	1.17551	0.844618	0.914835	0.89963	0.886361	1.32622	0.00108799
P13667	rotein disulfide-isomerase A4	PDIA4	Protein disulfide-isomerase A4 OS=Homo sapiens OX=9606 GN=PDIA4 PE=1 SV=2 - [PDIA4_HUMAN]	52.71	33	33	113	645	72.887	5.07178	1.15521	0.915086	1.21073	1.09368	0.825262	0.790014	0.862252	0.825843	1.32432	0.0451406
P14625	ndoplasmin	HSP90B1	Endoplasmin OS=Homo sapiens OX=9606 GN=HSP90B1 PE=1 SV=1 - [ENPL_HUMAN]	58.53	49	51	225	803	92.4113	4.84326	1.14438	0.916119	1.20712	1.08921	0.831988	0.769225	0.869608	0.823607	1.32249	0.0463208
P19021	eptidyl-glycine alpha-amidating monooxygenase	PAM	Peptidyl-glycine alpha-amidating monooxygenase OS=Homo sapiens OX=9606 GN=PAM PE=1 SV=2 - [AMD_HUMAN]	5.34	4	4	5	973	108.263	6.41748	1.08821	1.02276	1.1549	1.08862	0.81913	0.832547	0.818755	0.823477	1.32198	0.00231107
Q9UHG3	renylcysteine oxidase 1	PCYOX1	Prenylcysteine oxidase 1 OS=Homo sapiens OX=9606 GN=PCYOX1 PE=1 SV=3 - [PCYOX_HUMAN]	25.15	10	10	18	505	56.6037	6.17627	1.11503	0.940355	1.16116	1.07218	0.862634	0.775167	0.802802	0.813534	1.31793	0.0229445
Q8TDY2	B1-inducible coiled-coil protein 1	RB1CC1	RB1-inducible coiled-coil protein 1 OS=Homo sapiens OX=9606 GN=RB1CC1 PE=1 SV=3 - [RBCC1_HUMAN]	2.51	5	6	9	1594	182.975	5.41455	1.19684	0.984689	1.28698	1.15617	0.852247	0.911054	0.868493	0.877264	1.31792	0.0378508
Q6P1K2	olyamine-modulated factor 1	PMF1	Polyamine-modulated factor 1 OS=Homo sapiens OX=9606 GN=PMF1 PE=1 SV=2 - [PMF1_HUMAN]	8.78	2	2	2	205	23.3248	5.49072	1.2647	0.958461	1.19283	1.13867	0.863655	0.855468	0.877524	0.865549	1.31554	0.0421056
Q6NTF9	homboid domain-containing protein 2	RHBDD2	Rhomboid domain-containing protein 2 OS=Homo sapiens OX=9606 GN=RHBDD2 PE=2 SV=2 - [RHBD2_HUMAN]	4.67	2	2	4	364	39.1771	9.31982	1.22845	1.321	1.24105	1.2635	0.904502	1.10546	0.873147	0.961038	1.31472	0.0181306
Q14165	alectin	MLEC	Malectin OS=Homo sapiens OX=9606 GN=MLEC PE=1 SV=1 - [MLEC_HUMAN]	32.88	10	10	29	292	32.2136	5.41455	1.04272	1.17562	1.17358	1.13064	0.843302	0.889169	0.850294	0.860922	1.31329	0.00429841
Q92547	NA topoisomerase 2-binding protein 1	TOPBP1	DNA topoisomerase 2-binding protein 1 OS=Homo sapiens OX=9606 GN=TOPBP1 PE=1 SV=3 - [TOPB1_HUMAN]	1.45	3	3	3	1522	170.571	6.96143	1.15445	1.00399	1.12487	1.09444	0.826702	0.81837	0.857288	0.83412	1.31208	0.00540525
Q9P0J1	Pyruvate dehydrogenase [acetyl-transferring]]-phosphatase 1, mitochondrial	PDP1	[Pyruvate dehydrogenase [acetyl-transferring]]-phosphatase 1, mitochondrial OS=Homo sapiens OX=9606 GN=PDP1 PE=1 SV=3 - [PDP1_HUMAN]	10.43	4	4	4	537	61.0156	6.66846	1.17152	1.34647	1.18746	1.23515	0.903144	1.03866	0.890963	0.944257	1.30806	0.0164915
P23470	eceptor-type tyrosine-protein phosphatase gamma	PTPRG	Receptor-type tyrosine-protein phosphatase gamma OS=Homo sapiens OX=9606 GN=PTPRG PE=1 SV=4 - [PTPRG_HUMAN]	0.9	1	1	1	1445	161.901	6.41748	1.08375	1.01968	1.24354	1.11566	0.784526	0.928628	0.846903	0.853352	1.30738	0.0288614
O75781	aralemmin-1	PALM	Paralemmin-1 OS=Homo sapiens OX=9606 GN=PALM PE=1 SV=2 - [PALM_HUMAN]	24.03	8	8	10	387	42.0502	4.99561	1.12528	1.20333	1.33092	1.21984	0.927906	0.910808	0.961137	0.933284	1.30705	0.00971828
P07339	athepsin D	CTSD	Cathepsin D OS=Homo sapiens OX=9606 GN=CTSD PE=1 SV=1 - [CATD_HUMAN]	36.65	12	12	34	412	44.5236	6.53662	1.08525	0.925857	1.20294	1.07135	0.842048	0.740399	0.876903	0.819783	1.30687	0.0492499
Q9UBG0	-type mannose receptor 2	MRC2	C-type mannose receptor 2 OS=Homo sapiens OX=9606 GN=MRC2 PE=1 SV=2 - [MRC2_HUMAN]	14.54	18	18	31	1479	166.568	5.8335	1.13437	0.951329	1.23367	1.10646	0.829174	0.853155	0.859083	0.847137	1.30611	0.0356295
Q9BZG1	as-related protein Rab-34	RAB34	Ras-related protein Rab-34 OS=Homo sapiens OX=9606 GN=RAB34 PE=1 SV=1 - [RAB34_HUMAN]	34.75	7	8	9	259	29.0259	7.88428	1.19649	1.04842	1.22057	1.15516	0.892231	0.981404	0.783435	0.88569	1.30425	0.0265452
Q68CZ2	ensin-3	TNS3	Tensin-3 OS=Homo sapiens OX=9606 GN=TNS3 PE=1 SV=2 - [TENS3_HUMAN]	3.53	3	3	3	1445	155.169	6.81494	1.24669	0.994451	1.21125	1.1508	0.893064	0.861648	0.893215	0.882642	1.30381	0.0280046
P00387	ADH-cytochrome b5 reductase 3	CYB5R3	NADH-cytochrome b5 reductase 3 OS=Homo sapiens OX=9606 GN=CYB5R3 PE=1 SV=3 - [NB5R3_HUMAN]	50.17	11	11	38	301	34.2127	7.59131	1.05843	1.38325	1.21456	1.21875	0.923527	0.936431	0.944499	0.934819	1.30373	0.0391278
P12931	roto-oncogene tyrosine-protein kinase Src	SRC	Proto-oncogene tyrosine-protein kinase Src OS=Homo sapiens OX=9606 GN=SRC PE=1 SV=3 - [SRC_HUMAN]	12.31	2	6	8	536	59.797	7.41553	1.38908	1.26297	1.42266	1.35824	1.06575	1.16435	0.895514	1.04187	1.30365	0.0266407
P42330	ldo-keto reductase family 1 member C3	AKR1C3	Aldo-keto reductase family 1 member C3 OS=Homo sapiens OX=9606 GN=AKR1C3 PE=1 SV=4 - [AK1C3_HUMAN]	19.5	3	5	5	323	36.8298	7.94287	1.01833	1.14721	1.17815	1.11456	0.812091	0.822745	0.931794	0.855543	1.30276	0.0140285
Q709C8	acuolar protein sorting-associated protein 13C	VPS13C	Vacuolar protein sorting-associated protein 13C OS=Homo sapiens OX=9606 GN=VPS13C PE=1 SV=1 - [VP13C_HUMAN]	3.84	10	11	11	3753	422.124	6.82959	0.982396	1.24853	1.23188	1.15427	0.870948	0.901002	0.886198	0.886049	1.30272	0.0362018
Q86TM6	3 ubiquitin-protein ligase synoviolin	SYVN1	E3 ubiquitin-protein ligase synoviolin OS=Homo sapiens OX=9606 GN=SYVN1 PE=1 SV=2 - [SYVN1_HUMAN]	6.97	3	3	5	617	67.6403	6.94678	1.28462	1.17363	1.29665	1.25163	1.02882	0.939038	0.919982	0.962613	1.30024	0.00497705
Q9UDT6	AP-Gly domain-containing linker protein 2	CLIP2	CAP-Gly domain-containing linker protein 2 OS=Homo sapiens OX=9606 GN=CLIP2 PE=1 SV=1 - [CLIP2_HUMAN]	11.38	9	11	14	1046	115.767	6.72705	1.20864	1.10382	1.26398	1.19215	0.916138	0.909994	0.928619	0.91825	1.29828	0.00441397
Q8NC56	EM domain-containing protein 2	LEMD2	LEM domain-containing protein 2 OS=Homo sapiens OX=9606 GN=LEMD2 PE=1 SV=1 - [LEMD2_HUMAN]	13.52	6	6	10	503	56.9395	8.99756	1.15945	1.29198	1.22952	1.22698	0.918878	0.985134	0.932885	0.945632	1.29753	0.00288504
Q15388	itochondrial import receptor subunit TOM20 homolog	TOMM20	Mitochondrial import receptor subunit TOM20 homolog OS=Homo sapiens OX=9606 GN=TOMM20 PE=1 SV=1 - [TOM20_HUMAN]	13.79	2	2	5	145	16.2877	8.60205	1.22347	1.11877	1.31484	1.21903	0.926459	0.969305	0.923393	0.939719	1.29722	0.00883802
Q9H6E4	oiled-coil domain-containing protein 134	CCDC134	Coiled-coil domain-containing protein 134 OS=Homo sapiens OX=9606 GN=CCDC134 PE=1 SV=1 - [CC134_HUMAN]	8.3	1	1	1	229	26.544	8.85107	1.04461	0.954313	1.242	1.08031	0.819432	0.828489	0.85069	0.83287	1.29709	0.044308
P01033	etalloproteinase inhibitor 1	TIMP1	Metalloproteinase inhibitor 1 OS=Homo sapiens OX=9606 GN=TIMP1 PE=1 SV=1 - [TIMP1_HUMAN]	24.64	4	4	6	207	23.1555	8.104	1.13488	1.03488	1.23668	1.13548	0.894653	0.863817	0.869309	0.875926	1.29632	0.0117141
Q14108	ysosome membrane protein 2	SCARB2	Lysosome membrane protein 2 OS=Homo sapiens OX=9606 GN=SCARB2 PE=1 SV=2 - [SCRB2_HUMAN]	25.73	11	12	34	478	54.2555	5.13525	1.17674	1.04626	1.14985	1.12428	0.852244	0.88575	0.86508	0.867691	1.29572	0.00331267
Q32P28	rolyl 3-hydroxylase 1	P3H1	Prolyl 3-hydroxylase 1 OS=Homo sapiens OX=9606 GN=P3H1 PE=1 SV=2 - [P3H1_HUMAN]	32.2	15	15	34	736	83.3411	5.13525	1.08852	1.11216	1.26224	1.15431	0.867158	0.922919	0.883801	0.891292	1.29509	0.00983387
Q9H019	itochondrial fission regulator 1-like	MTFR1L	Mitochondrial fission regulator 1-like OS=Homo sapiens OX=9606 GN=MTFR1L PE=1 SV=2 - [MFR1L_HUMAN]	17.47	3	3	4	292	31.9373	6.1001	1.38668	1.3699	1.37707	1.37788	1.03428	0.926823	1.23337	1.06483	1.294	0.0253281
Q5VSL9	triatin-interacting protein 1	STRIP1	Striatin-interacting protein 1 OS=Homo sapiens OX=9606 GN=STRIP1 PE=1 SV=1 - [STRP1_HUMAN]	4.3	2	2	2	837	95.5148	6.29053	1.11191	0.920363	1.09856	1.04361	0.78483	0.850822	0.784092	0.806581	1.29387	0.0224777
Q9P0J7	3 ubiquitin-protein ligase KCMF1	KCMF1	E3 ubiquitin-protein ligase KCMF1 OS=Homo sapiens OX=9606 GN=KCMF1 PE=1 SV=2 - [KCMF1_HUMAN]	4.46	1	1	2	381	41.9189	5.65576	1.07141	1.02477	1.24154	1.11257	0.809998	0.880609	0.89088	0.860496	1.29294	0.0233779
P53794	odium/myo-inositol cotransporter	SLC5A3	Sodium/myo-inositol cotransporter OS=Homo sapiens OX=9606 GN=SLC5A3 PE=1 SV=2 - [SC5A3_HUMAN]	5.01	2	2	2	718	79.6413	7.26904	1.02956	1.05214	1.2823	1.12133	0.89579	0.800673	0.907018	0.867827	1.29212	0.0442559
P35580	yosin-10	MYH10	Myosin-10 OS=Homo sapiens OX=9606 GN=MYH10 PE=1 SV=3 - [MYH10_HUMAN]	34.51	47	65	150	1976	228.858	5.5415	1.2361	1.04772	1.28587	1.1899	0.92441	0.935706	0.90407	0.921396	1.29141	0.021346
Q8WXH0	esprin-2	SYNE2	Nesprin-2 OS=Homo sapiens OX=9606 GN=SYNE2 PE=1 SV=3 - [SYNE2_HUMAN]	2.5	12	16	18	6885	795.944	5.36377	1.10414	1.21544	1.29617	1.20525	0.936463	0.948256	0.915408	0.933376	1.29128	0.00856825
Q15545	ranscription initiation factor TFIID subunit 7	TAF7	Transcription initiation factor TFIID subunit 7 OS=Homo sapiens OX=9606 GN=TAF7 PE=1 SV=1 - [TAF7_HUMAN]	2.87	1	1	1	349	40.2345	5.19873	1.34579	1.24768	1.20261	1.26536	0.83985	1.10014	1.00088	0.980289	1.2908	0.0304061
P13473	ysosome-associated membrane glycoprotein 2	LAMP2	Lysosome-associated membrane glycoprotein 2 OS=Homo sapiens OX=9606 GN=LAMP2 PE=1 SV=2 - [LAMP2_HUMAN]	4.63	2	2	3	410	44.9323	5.63037	1.17618	1.09511	1.2137	1.16167	0.912041	0.793916	0.994025	0.899994	1.29075	0.0181619
Q8NBP0	etratricopeptide repeat protein 13	TTC13	Tetratricopeptide repeat protein 13 OS=Homo sapiens OX=9606 GN=TTC13 PE=2 SV=3 - [TTC13_HUMAN]	1.51	2	2	3	860	96.7514	7.00537	1.1251	1.02705	1.12236	1.0915	0.823618	0.856853	0.856737	0.845736	1.29059	0.00196064
Q9Y6R4	itogen-activated protein kinase kinase kinase 4	MAP3K4	Mitogen-activated protein kinase kinase kinase 4 OS=Homo sapiens OX=9606 GN=MAP3K4 PE=1 SV=2 - [M3K4_HUMAN]	1.06	1	2	2	1608	181.57	6.31592	1.07522	0.912793	1.16307	1.05036	0.783663	0.800808	0.859529	0.814667	1.28931	0.0373683
Q13563	olycystin-2	PKD2	Polycystin-2 OS=Homo sapiens OX=9606 GN=PKD2 PE=1 SV=3 - [PKD2_HUMAN]	1.03	1	1	1	968	109.622	5.69385	1.11513	1.01562	1.2465	1.12575	0.837899	0.829927	0.952682	0.873503	1.28877	0.0315275
Q92618	inc finger protein 516	ZNF516	Zinc finger protein 516 OS=Homo sapiens OX=9606 GN=ZNF516 PE=1 SV=1 - [ZN516_HUMAN]	2.24	2	2	2	1163	124.211	8.71924	0.973279	1.21429	1.1606	1.11606	0.831117	0.956767	0.812573	0.866819	1.28753	0.0441315
P30043	lavin reductase (NADPH)	BLVRB	Flavin reductase (NADPH) OS=Homo sapiens OX=9606 GN=BLVRB PE=1 SV=3 - [BLVRB_HUMAN]	56.31	7	7	26	206	22.1054	7.6499	1.10665	0.99735	1.15796	1.08732	0.890024	0.764448	0.884605	0.846359	1.2847	0.0183467
P17858	TP-dependent 6-phosphofructokinase, liver type	PFKL	ATP-dependent 6-phosphofructokinase, liver type OS=Homo sapiens OX=9606 GN=PFKL PE=1 SV=6 - [PFKAL_HUMAN]	17.95	9	12	16	780	84.9642	7.50342	1.10656	1.09378	1.21873	1.13969	0.918128	0.794201	0.951922	0.888084	1.28331	0.0155727
P30040	ndoplasmic reticulum resident protein 29	ERP29	Endoplasmic reticulum resident protein 29 OS=Homo sapiens OX=9606 GN=ERP29 PE=1 SV=4 - [ERP29_HUMAN]	60.92	15	15	71	261	28.9752	7.31299	1.07523	1.00852	1.17652	1.08676	0.857292	0.809721	0.878087	0.848367	1.281	0.0107443
Q6UW63	DEL motif-containing protein 1	KDELC1	KDEL motif-containing protein 1 OS=Homo sapiens OX=9606 GN=KDELC1 PE=1 SV=1 - [KDEL1_HUMAN]	1.99	1	1	1	502	58.0055	7.7085	1.19435	1.04963	1.20154	1.14851	0.899475	0.856663	0.933991	0.896709	1.2808	0.00975487
Q8N8R5	PF0565 protein C2orf69	C2orf69	UPF0565 protein C2orf69 OS=Homo sapiens OX=9606 GN=C2orf69 PE=1 SV=1 - [CB069_HUMAN]	3.38	1	1	1	385	43.4206	8.08936	1.00255	1.06176	1.27272	1.11234	0.880228	0.877782	0.84776	0.86859	1.28063	0.042006
P17677	euromodulin	GAP43	Neuromodulin OS=Homo sapiens OX=9606 GN=GAP43 PE=1 SV=1 - [NEUM_HUMAN]	3.78	1	1	1	238	24.7879	4.71631	1.13788	1.28697	1.16808	1.19765	0.953879	1.04037	0.81271	0.935653	1.28001	0.0311851
O75063	lycosaminoglycan xylosylkinase	FAM20B	Glycosaminoglycan xylosylkinase OS=Homo sapiens OX=9606 GN=FAM20B PE=1 SV=1 - [XYLK_HUMAN]	2.44	1	1	1	409	46.4028	6.87354	1.22991	0.993517	1.17876	1.13406	0.822045	0.977137	0.858778	0.885987	1.28	0.044365
Q14257	eticulocalbin-2	RCN2	Reticulocalbin-2 OS=Homo sapiens OX=9606 GN=RCN2 PE=1 SV=1 - [RCN2_HUMAN]	46.37	12	13	41	317	36.8536	4.39893	1.13241	1.04955	1.16865	1.11687	0.899977	0.851679	0.866976	0.872877	1.27953	0.00303067
O43813	anC-like protein 1	LANCL1	LanC-like protein 1 OS=Homo sapiens OX=9606 GN=LANCL1 PE=1 SV=1 - [LANC1_HUMAN]	18.3	6	6	7	399	45.2536	7.75244	1.05208	0.944955	1.14816	1.0484	0.78434	0.782018	0.892069	0.819476	1.27935	0.029453
P08174	omplement decay-accelerating factor	CD55	Complement decay-accelerating factor OS=Homo sapiens OX=9606 GN=CD55 PE=1 SV=4 - [DAF_HUMAN]	7.87	3	3	3	381	41.3736	7.59131	1.05605	0.843993	0.978512	0.959517	0.766796	0.702204	0.782298	0.750433	1.27862	0.0349078
Q9BTU6	hosphatidylinositol 4-kinase type 2-alpha	PI4K2A	Phosphatidylinositol 4-kinase type 2-alpha OS=Homo sapiens OX=9606 GN=PI4K2A PE=1 SV=1 - [P4K2A_HUMAN]	10.44	4	4	7	479	53.9886	8.29443	1.18022	1.35466	1.20808	1.24765	1.01345	0.87455	1.03953	0.975841	1.27854	0.0217938
Q92626	eroxidasin homolog	PXDN	Peroxidasin homolog OS=Homo sapiens OX=9606 GN=PXDN PE=1 SV=2 - [PXDN_HUMAN]	2.43	3	3	3	1479	165.17	7.1665	1.13742	0.978118	1.22316	1.1129	0.862044	0.888489	0.863619	0.871384	1.27716	0.0288256
Q16698	,4-dienoyl-CoA reductase, mitochondrial	DECR1	2,4-dienoyl-CoA reductase, mitochondrial OS=Homo sapiens OX=9606 GN=DECR1 PE=1 SV=1 - [DECR_HUMAN]	36.42	11	11	21	335	36.0448	9.27588	1.08511	0.980503	1.07988	1.0485	0.849758	0.753803	0.861958	0.82184	1.27579	0.00932304
Q07065	ytoskeleton-associated protein 4	CKAP4	Cytoskeleton-associated protein 4 OS=Homo sapiens OX=9606 GN=CKAP4 PE=1 SV=2 - [CKAP4_HUMAN]	66.78	38	41	168	602	65.9827	5.92236	1.13569	0.960358	1.15001	1.08202	0.845756	0.83509	0.864146	0.848331	1.27547	0.0191662
Q13268	ehydrogenase/reductase SDR family member 2, mitochondrial	DHRS2	Dehydrogenase/reductase SDR family member 2, mitochondrial OS=Homo sapiens OX=9606 GN=DHRS2 PE=1 SV=4 - [DHRS2_HUMAN]	67.86	15	15	42	280	29.9077	9.01221	1.00177	1.12369	1.1316	1.08569	0.859711	0.771545	0.923198	0.851484	1.27505	0.0182905
O75157	SC22 domain family protein 2	TSC22D2	TSC22 domain family protein 2 OS=Homo sapiens OX=9606 GN=TSC22D2 PE=1 SV=3 - [T22D2_HUMAN]	4.23	3	4	6	780	79.1794	5.021	1.05533	1.318	1.29914	1.22416	0.906348	1.01609	0.95791	0.960115	1.27501	0.0431144
P42892	ndothelin-converting enzyme 1	ECE1	Endothelin-converting enzyme 1 OS=Homo sapiens OX=9606 GN=ECE1 PE=1 SV=2 - [ECE1_HUMAN]	10.39	7	8	9	770	87.1082	5.88428	1.13182	1.09509	1.22488	1.1506	0.893258	0.912859	0.901462	0.902526	1.27486	0.00314367
O15460	rolyl 4-hydroxylase subunit alpha-2	P4HA2	Prolyl 4-hydroxylase subunit alpha-2 OS=Homo sapiens OX=9606 GN=P4HA2 PE=1 SV=1 - [P4HA2_HUMAN]	30.09	12	12	35	535	60.8636	5.70654	1.10175	1.04532	1.19369	1.11359	0.871971	0.880255	0.868406	0.873544	1.27479	0.0052117
Q9H0L4	leavage stimulation factor subunit 2 tau variant	CSTF2T	Cleavage stimulation factor subunit 2 tau variant OS=Homo sapiens OX=9606 GN=CSTF2T PE=1 SV=1 - [CSTFT_HUMAN]	25.16	4	10	15	616	64.3955	7.25439	1.24409	1.08537	0.993211	1.10756	0.863868	0.905942	0.839422	0.869744	1.27343	0.0349347
P30533	lpha-2-macroglobulin receptor-associated protein	LRPAP1	Alpha-2-macroglobulin receptor-associated protein OS=Homo sapiens OX=9606 GN=LRPAP1 PE=1 SV=1 - [AMRP_HUMAN]	32.49	13	13	25	357	41.4409	8.77783	0.999274	1.11695	1.17727	1.09783	0.856421	0.853513	0.877272	0.862402	1.27299	0.0111679
P49257	rotein ERGIC-53	LMAN1	Protein ERGIC-53 OS=Homo sapiens OX=9606 GN=LMAN1 PE=1 SV=2 - [LMAN1_HUMAN]	23.73	12	13	37	510	57.513	6.771	1.15683	1.01498	1.12975	1.10052	0.895193	0.852934	0.847156	0.865094	1.27214	0.00691805
Q49A26	utative oxidoreductase GLYR1	GLYR1	Putative oxidoreductase GLYR1 OS=Homo sapiens OX=9606 GN=GLYR1 PE=1 SV=3 - [GLYR1_HUMAN]	7.23	3	3	3	553	60.518	9.17334	1.14997	1.04702	1.08846	1.09515	0.874554	0.90208	0.815159	0.863931	1.26764	0.00420979
P28290	perm-specific antigen 2	SSFA2	Sperm-specific antigen 2 OS=Homo sapiens OX=9606 GN=SSFA2 PE=1 SV=3 - [SSFA2_HUMAN]	9.05	9	9	11	1259	138.3	5.18604	1.16989	1.07456	1.27229	1.17225	0.919339	0.952075	0.903731	0.925048	1.26723	0.0136853
P43304	lycerol-3-phosphate dehydrogenase, mitochondrial	GPD2	Glycerol-3-phosphate dehydrogenase, mitochondrial OS=Homo sapiens OX=9606 GN=GPD2 PE=1 SV=3 - [GPDM_HUMAN]	32.6	19	19	26	727	80.8016	7.69385	1.13256	1.08843	1.1851	1.13536	0.920768	0.859432	0.90986	0.896686	1.26618	0.00210465
Q96D15	eticulocalbin-3	RCN3	Reticulocalbin-3 OS=Homo sapiens OX=9606 GN=RCN3 PE=1 SV=1 - [RCN3_HUMAN]	30.79	9	9	18	328	37.47	4.89404	1.21035	1.20852	1.21897	1.21261	0.931727	1.02404	0.917425	0.957731	1.26613	0.00161363
P33992	NA replication licensing factor MCM5	MCM5	DNA replication licensing factor MCM5 OS=Homo sapiens OX=9606 GN=MCM5 PE=1 SV=5 - [MCM5_HUMAN]	38.83	21	21	46	734	82.2332	8.36768	1.13798	1.08593	1.19341	1.13911	0.88729	0.917461	0.896489	0.900413	1.26509	0.00178569
Q9Y4E5	3 SUMO-protein ligase ZNF451	ZNF451	E3 SUMO-protein ligase ZNF451 OS=Homo sapiens OX=9606 GN=ZNF451 PE=1 SV=2 - [ZN451_HUMAN]	2.83	3	3	3	1061	121.406	6.771	1.11422	1.12274	1.06538	1.10078	0.865878	0.805152	0.942486	0.871172	1.26356	0.00621104
P51812	ibosomal protein S6 kinase alpha-3	RPS6KA3	Ribosomal protein S6 kinase alpha-3 OS=Homo sapiens OX=9606 GN=RPS6KA3 PE=1 SV=1 - [KS6A3_HUMAN]	10.95	2	7	10	740	83.6829	6.88818	1.00728	1.17558	1.22402	1.13563	0.835758	0.945088	0.918684	0.899844	1.26203	0.0326203
O00462	eta-mannosidase	MANBA	Beta-mannosidase OS=Homo sapiens OX=9606 GN=MANBA PE=2 SV=3 - [MANBA_HUMAN]	1.93	1	1	1	879	100.831	5.51611	1.15082	1.26135	1.32347	1.24522	0.902612	1.06353	0.994151	0.986766	1.26192	0.0197473
P20962	arathymosin	PTMS	Parathymosin OS=Homo sapiens OX=9606 GN=PTMS PE=1 SV=2 - [PTMS_HUMAN]	23.53	4	4	27	102	11.5232	4.15771	1.15876	1.24561	1.20987	1.20475	0.905769	1.01162	0.947575	0.954986	1.26153	0.00328551
Q12899	ripartite motif-containing protein 26	TRIM26	Tripartite motif-containing protein 26 OS=Homo sapiens OX=9606 GN=TRIM26 PE=1 SV=1 - [TRI26_HUMAN]	4.08	2	2	3	539	62.1271	5.03369	1.23634	1.32604	1.09102	1.2178	0.97061	1.0205	0.905978	0.965694	1.26106	0.0295501
Q13769	HO complex subunit 5 homolog	THOC5	THO complex subunit 5 homolog OS=Homo sapiens OX=9606 GN=THOC5 PE=1 SV=2 - [THOC5_HUMAN]	1.17	1	1	1	683	78.4579	6.87354	1.15682	1.16896	1.16381	1.1632	0.831106	1.09528	0.840917	0.922434	1.26101	0.0497114
P30101	rotein disulfide-isomerase A3	PDIA3	Protein disulfide-isomerase A3 OS=Homo sapiens OX=9606 GN=PDIA3 PE=1 SV=4 - [PDIA3_HUMAN]	64.16	34	34	177	505	56.7468	6.354	1.1287	0.928483	1.16815	1.07511	0.843669	0.831135	0.884656	0.853153	1.26016	0.0431103
O75569	nterferon-inducible double-stranded RNA-dependent protein kinase activator A	PRKRA	Interferon-inducible double-stranded RNA-dependent protein kinase activator A OS=Homo sapiens OX=9606 GN=PRKRA PE=1 SV=1 - [PRKRA_HUMAN]	21.41	5	5	7	313	34.3825	8.41162	1.05122	0.938011	1.1923	1.06051	0.826942	0.808598	0.890251	0.84193	1.25962	0.0479879
P49748	ery long-chain specific acyl-CoA dehydrogenase, mitochondrial	ACADVL	Very long-chain specific acyl-CoA dehydrogenase, mitochondrial OS=Homo sapiens OX=9606 GN=ACADVL PE=1 SV=1 - [ACADV_HUMAN]	42.9	22	22	44	655	70.3454	8.74854	1.11514	1.00641	1.13166	1.08441	0.854463	0.801371	0.928716	0.861517	1.25872	0.0144505
Q92896	olgi apparatus protein 1	GLG1	Golgi apparatus protein 1 OS=Homo sapiens OX=9606 GN=GLG1 PE=1 SV=2 - [GSLG1_HUMAN]	21.71	19	19	24	1179	134.464	6.90283	1.18071	1.14607	1.20562	1.17746	0.907316	1.01833	0.882975	0.936206	1.2577	0.00588529
Q96RQ1	ndoplasmic reticulum-Golgi intermediate compartment protein 2	ERGIC2	Endoplasmic reticulum-Golgi intermediate compartment protein 2 OS=Homo sapiens OX=9606 GN=ERGIC2 PE=1 SV=2 - [ERGI2_HUMAN]	3.45	1	1	2	377	42.5215	6.771	1.08118	1.05772	1.17046	1.10312	0.833364	0.86863	0.929406	0.877133	1.25764	0.00699965
Q3LXA3	riokinase/FMN cyclase	TKFC	Triokinase/FMN cyclase OS=Homo sapiens OX=9606 GN=TKFC PE=1 SV=2 - [TKFC_HUMAN]	24.52	10	10	13	575	58.91	7.48877	1.11086	1.19801	1.265	1.19129	0.951706	0.922021	0.970188	0.947971	1.25667	0.00650729
P80404	-aminobutyrate aminotransferase, mitochondrial	ABAT	4-aminobutyrate aminotransferase, mitochondrial OS=Homo sapiens OX=9606 GN=ABAT PE=1 SV=3 - [GABT_HUMAN]	4.4	2	2	2	500	56.4026	7.95752	1.11255	1.18395	1.27822	1.19157	0.835391	1.0661	0.943859	0.948451	1.25634	0.0415213
Q9NZU5	IM and cysteine-rich domains protein 1	LMCD1	LIM and cysteine-rich domains protein 1 OS=Homo sapiens OX=9606 GN=LMCD1 PE=1 SV=1 - [LMCD1_HUMAN]	18.9	7	7	11	365	40.8061	7.92822	1.1985	1.29824	1.32913	1.27529	0.981874	1.14458	0.919828	1.01543	1.25592	0.02877
P11047	aminin subunit gamma-1	LAMC1	Laminin subunit gamma-1 OS=Homo sapiens OX=9606 GN=LAMC1 PE=1 SV=3 - [LAMC1_HUMAN]	14.54	17	17	25	1609	177.489	5.12256	1.16345	1.10223	1.21699	1.16089	0.918602	0.954414	0.902925	0.925314	1.25459	0.00296354
P55011	olute carrier family 12 member 2	SLC12A2	Solute carrier family 12 member 2 OS=Homo sapiens OX=9606 GN=SLC12A2 PE=1 SV=1 - [S12A2_HUMAN]	7.51	7	7	7	1212	131.364	6.40479	1.06535	1.13621	1.2409	1.14749	0.871733	0.974226	0.900913	0.915624	1.25323	0.0174976
Q9Y4B6	DB1- and CUL4-associated factor 1	DCAF1	DDB1- and CUL4-associated factor 1 OS=Homo sapiens OX=9606 GN=DCAF1 PE=1 SV=3 - [DCAF1_HUMAN]	4.98	6	6	6	1507	168.9	5.05908	1.33772	1.06511	1.25045	1.21776	0.926395	1.01283	0.97714	0.972122	1.25268	0.0433556
Q9NVP2	istone chaperone ASF1B	ASF1B	Histone chaperone ASF1B OS=Homo sapiens OX=9606 GN=ASF1B PE=1 SV=1 - [ASF1B_HUMAN]	7.43	1	1	2	202	22.4191	4.56396	1.25658	1.09448	1.12595	1.159	0.843445	1.00528	0.930259	0.926329	1.25118	0.0269681
Q9P2B2	rostaglandin F2 receptor negative regulator	PTGFRN	Prostaglandin F2 receptor negative regulator OS=Homo sapiens OX=9606 GN=PTGFRN PE=1 SV=2 - [FPRP_HUMAN]	9.44	8	8	8	879	98.4946	6.60986	1.15671	1.02185	1.22253	1.13369	0.877109	0.937389	0.903936	0.906145	1.25112	0.0209262
Q13488	-type proton ATPase 116 kDa subunit a isoform 3	TCIRG1	V-type proton ATPase 116 kDa subunit a isoform 3 OS=Homo sapiens OX=9606 GN=TCIRG1 PE=1 SV=3 - [VPP3_HUMAN]	2.89	3	3	3	830	92.9084	7.12256	1.14874	1.02854	1.18472	1.12066	0.891016	0.89491	0.901918	0.895948	1.25081	0.00898359
O15260	urfeit locus protein 4	SURF4	Surfeit locus protein 4 OS=Homo sapiens OX=9606 GN=SURF4 PE=1 SV=3 - [SURF4_HUMAN]	21.56	5	5	12	269	30.3738	7.78174	0.993567	1.1911	1.21427	1.13298	0.926213	0.853011	0.938579	0.905935	1.25062	0.0387991
Q9NW15	noctamin-10	ANO10	Anoctamin-10 OS=Homo sapiens OX=9606 GN=ANO10 PE=1 SV=2 - [ANO10_HUMAN]	3.18	2	2	2	660	76.2798	7.40088	1.0727	1.03977	1.11279	1.07509	0.862349	0.841557	0.875306	0.859737	1.25048	0.000760201
O60885	romodomain-containing protein 4	BRD4	Bromodomain-containing protein 4 OS=Homo sapiens OX=9606 GN=BRD4 PE=1 SV=2 - [BRD4_HUMAN]	2.79	3	3	4	1362	152.124	9.18799	0.993911	1.08425	1.20704	1.09506	0.886339	0.831033	0.914323	0.877231	1.24832	0.0305302
Q14CW9	taxin-7-like protein 3	ATXN7L3	Ataxin-7-like protein 3 OS=Homo sapiens OX=9606 GN=ATXN7L3 PE=1 SV=1 - [AT7L3_HUMAN]	2.02	1	1	1	347	38.6267	7.03467	1.09004	1.05138	1.15868	1.10003	0.909871	0.874444	0.860827	0.881714	1.24761	0.00323109
Q9BTX1	ucleoporin NDC1	NDC1	Nucleoporin NDC1 OS=Homo sapiens OX=9606 GN=NDC1 PE=1 SV=2 - [NDC1_HUMAN]	1.48	1	1	1	674	76.2554	9.08545	1.05356	1.17512	1.24452	1.15773	0.942966	0.844855	1.00107	0.92963	1.24537	0.0340037
Q9UKG9	eroxisomal carnitine O-octanoyltransferase	CROT	Peroxisomal carnitine O-octanoyltransferase OS=Homo sapiens OX=9606 GN=CROT PE=1 SV=2 - [OCTC_HUMAN]	5.07	2	2	3	612	70.1333	7.07861	0.937077	1.0992	1.07507	1.03711	0.834637	0.822725	0.841547	0.83297	1.24508	0.0158823
Q86YR5	-protein-signaling modulator 1	GPSM1	G-protein-signaling modulator 1 OS=Homo sapiens OX=9606 GN=GPSM1 PE=1 SV=2 - [GPSM1_HUMAN]	3.7	2	2	2	675	74.4642	6.53662	1.19291	0.992425	1.12692	1.10409	0.896741	0.913872	0.849988	0.886867	1.24493	0.0248211
Q99805	ransmembrane 9 superfamily member 2	TM9SF2	Transmembrane 9 superfamily member 2 OS=Homo sapiens OX=9606 GN=TM9SF2 PE=1 SV=1 - [TM9S2_HUMAN]	9.35	5	5	7	663	75.7255	7.44482	1.13313	1.01911	1.02971	1.06065	0.824772	0.873774	0.859088	0.852544	1.2441	0.0060287
Q96JG6	yndetin	VPS50	Syndetin OS=Homo sapiens OX=9606 GN=VPS50 PE=1 SV=3 - [VPS50_HUMAN]	2.39	1	2	3	964	111.104	6.20166	1.11734	1.02198	1.1749	1.10474	0.88516	0.881992	0.897202	0.888118	1.24391	0.00845066
P35914	ydroxymethylglutaryl-CoA lyase, mitochondrial	HMGCL	Hydroxymethylglutaryl-CoA lyase, mitochondrial OS=Homo sapiens OX=9606 GN=HMGCL PE=1 SV=2 - [HMGCL_HUMAN]	18.46	4	4	4	325	34.3378	8.54346	0.967401	1.09876	1.16875	1.07831	0.892971	0.781457	0.928005	0.867478	1.24304	0.0459452
Q9C0E8	ndoplasmic reticulum junction formation protein lunapark	LNPK	Endoplasmic reticulum junction formation protein lunapark OS=Homo sapiens OX=9606 GN=LNPK PE=1 SV=2 - [LNP_HUMAN]	3.74	1	2	2	428	47.7102	5.10986	1.21676	1.04555	1.06379	1.1087	0.81514	0.87686	0.986426	0.892809	1.24181	0.0431166
O60762	olichol-phosphate mannosyltransferase subunit 1	DPM1	Dolichol-phosphate mannosyltransferase subunit 1 OS=Homo sapiens OX=9606 GN=DPM1 PE=1 SV=1 - [DPM1_HUMAN]	17.31	5	5	11	260	29.6158	9.56885	1.13816	1.05385	1.23084	1.14095	0.926735	0.873438	0.956896	0.919023	1.24148	0.0172709
P13674	rolyl 4-hydroxylase subunit alpha-1	P4HA1	Prolyl 4-hydroxylase subunit alpha-1 OS=Homo sapiens OX=9606 GN=P4HA1 PE=1 SV=2 - [P4HA1_HUMAN]	43.82	20	20	45	534	61.011	6.01123	1.06516	0.91802	1.10145	1.02821	0.839419	0.775942	0.871214	0.828858	1.24051	0.0335294
Q9P287	RCA2 and CDKN1A-interacting protein	BCCIP	BRCA2 and CDKN1A-interacting protein OS=Homo sapiens OX=9606 GN=BCCIP PE=1 SV=1 - [BCCIP_HUMAN]	14.33	3	3	3	314	35.9567	4.61475	1.10903	1.16998	1.12081	1.13327	0.848072	1.05742	0.835914	0.913801	1.24017	0.0417729
Q8N126	ell adhesion molecule 3	CADM3	Cell adhesion molecule 3 OS=Homo sapiens OX=9606 GN=CADM3 PE=1 SV=1 - [CADM3_HUMAN]	4.52	1	1	1	398	43.2727	6.0874	1.1897	0.979822	1.19326	1.12093	0.938263	0.870686	0.904583	0.904511	1.23927	0.0417114
Q8NBJ5	rocollagen galactosyltransferase 1	COLGALT1	Procollagen galactosyltransferase 1 OS=Homo sapiens OX=9606 GN=COLGALT1 PE=1 SV=1 - [GT251_HUMAN]	14.15	9	9	15	622	71.5905	7.31299	1.17834	1.00278	1.18831	1.12314	0.933672	0.87372	0.912537	0.906643	1.23879	0.0260572
Q96JP5	3 ubiquitin-protein ligase ZFP91	ZFP91	E3 ubiquitin-protein ligase ZFP91 OS=Homo sapiens OX=9606 GN=ZFP91 PE=1 SV=1 - [ZFP91_HUMAN]	6.49	2	2	3	570	63.4057	7.35693	1.01338	1.13488	1.02419	1.05748	0.808279	0.831185	0.926092	0.855185	1.23655	0.0188188
Q8NHP8	utative phospholipase B-like 2	PLBD2	Putative phospholipase B-like 2 OS=Homo sapiens OX=9606 GN=PLBD2 PE=1 SV=2 - [PLBL2_HUMAN]	13.41	7	7	8	589	65.43	6.80029	1.06369	1.02814	1.14818	1.08	0.889052	0.80786	0.927956	0.874956	1.23435	0.0150301
O95865	(G),N(G)-dimethylarginine dimethylaminohydrolase 2	DDAH2	N(G),N(G)-dimethylarginine dimethylaminohydrolase 2 OS=Homo sapiens OX=9606 GN=DDAH2 PE=1 SV=1 - [DDAH2_HUMAN]	35.09	6	7	11	285	29.6255	6.01123	1.11248	1.11831	1.20574	1.14551	0.925076	0.941436	0.917714	0.928075	1.23429	0.00216642
Q9Y692	lucocorticoid modulatory element-binding protein 1	GMEB1	Glucocorticoid modulatory element-binding protein 1 OS=Homo sapiens OX=9606 GN=GMEB1 PE=1 SV=2 - [GMEB1_HUMAN]	2.44	2	2	2	573	62.5515	4.83057	0.970111	1.10233	1.12261	1.06502	0.843335	0.831448	0.915263	0.863349	1.23359	0.0208452
P25205	NA replication licensing factor MCM3	MCM3	DNA replication licensing factor MCM3 OS=Homo sapiens OX=9606 GN=MCM3 PE=1 SV=3 - [MCM3_HUMAN]	48.89	30	31	75	808	90.924	5.77002	1.08819	0.946033	1.14523	1.05982	0.865166	0.817495	0.899511	0.860724	1.23131	0.0355445
Q8TB22	permatogenesis-associated protein 20	SPATA20	Spermatogenesis-associated protein 20 OS=Homo sapiens OX=9606 GN=SPATA20 PE=2 SV=3 - [SPT20_HUMAN]	6.49	4	4	4	786	87.8431	7.43018	1.06197	0.994893	1.15196	1.06961	0.860671	0.90768	0.838288	0.86888	1.23102	0.0158156
O60942	RNA-capping enzyme	RNGTT	mRNA-capping enzyme OS=Homo sapiens OX=9606 GN=RNGTT PE=1 SV=1 - [MCE1_HUMAN]	9.88	5	5	6	597	68.5126	8.1333	1.13519	1.1285	1.20451	1.15607	0.961185	0.927846	0.931545	0.940192	1.22961	0.00123397
Q7Z2W9	9S ribosomal protein L21, mitochondrial	MRPL21	39S ribosomal protein L21, mitochondrial OS=Homo sapiens OX=9606 GN=MRPL21 PE=1 SV=2 - [RM21_HUMAN]	13.66	2	2	2	205	22.8003	9.89111	1.08943	1.00878	1.14585	1.08136	0.860763	0.986708	0.790874	0.879448	1.22958	0.0443542
Q3V6T2	irdin	CCDC88A	Girdin OS=Homo sapiens OX=9606 GN=CCDC88A PE=1 SV=2 - [GRDN_HUMAN]	4.54	7	10	14	1871	215.909	6.21436	1.34882	1.30604	1.30885	1.32123	1.0146	1.20879	1.00062	1.07467	1.22943	0.0228608
Q96AY3	eptidyl-prolyl cis-trans isomerase FKBP10	FKBP10	Peptidyl-prolyl cis-trans isomerase FKBP10 OS=Homo sapiens OX=9606 GN=FKBP10 PE=1 SV=1 - [FKB10_HUMAN]	34.71	21	21	69	582	64.2042	5.61768	1.14272	1.15292	1.18062	1.15875	0.914235	0.993462	0.920107	0.942601	1.22931	0.00149323
Q16777	istone H2A type 2-C	HIST2H2AC	Histone H2A type 2-C OS=Homo sapiens OX=9606 GN=HIST2H2AC PE=1 SV=4 - [H2A2C_HUMAN]	42.64	1	6	29	129	13.9798	10.9019	1.12431	1.10071	1.246	1.15701	0.923073	0.888764	1.01265	0.941496	1.2289	0.020811
P06756	ntegrin alpha-V	ITGAV	Integrin alpha-V OS=Homo sapiens OX=9606 GN=ITGAV PE=1 SV=2 - [ITAV_HUMAN]	15.27	13	13	19	1048	115.964	5.68115	1.17175	1.03825	1.28295	1.16432	0.946577	0.949696	0.949949	0.948741	1.22723	0.0381294
Q14566	NA replication licensing factor MCM6	MCM6	DNA replication licensing factor MCM6 OS=Homo sapiens OX=9606 GN=MCM6 PE=1 SV=1 - [MCM6_HUMAN]	36.91	26	26	63	821	92.8312	5.41455	1.16812	1.09319	1.17874	1.14668	0.944366	0.940119	0.92295	0.935812	1.22534	0.00160006
P61421	-type proton ATPase subunit d 1	ATP6V0D1	V-type proton ATPase subunit d 1 OS=Homo sapiens OX=9606 GN=ATP6V0D1 PE=1 SV=1 - [VA0D1_HUMAN]	29.34	8	8	9	351	40.3032	4.99561	1.13023	1.00827	1.13177	1.09009	0.883894	0.836632	0.94891	0.889812	1.22508	0.0186025
Q9HD45	ransmembrane 9 superfamily member 3	TM9SF3	Transmembrane 9 superfamily member 3 OS=Homo sapiens OX=9606 GN=TM9SF3 PE=1 SV=2 - [TM9S3_HUMAN]	8.83	5	5	5	589	67.8431	7.21045	1.00232	1.14629	1.12178	1.09013	0.912757	0.821841	0.936056	0.890218	1.22457	0.0240483
Q9BQ04	NA-binding protein 4B	RBM4B	RNA-binding protein 4B OS=Homo sapiens OX=9606 GN=RBM4B PE=1 SV=1 - [RBM4B_HUMAN]	15.32	1	5	8	359	40.1244	6.7417	0.934415	0.920997	1.04195	0.965787	0.72394	0.847518	0.797269	0.789575	1.22317	0.0283405
Q15742	GFI-A-binding protein 2	NAB2	NGFI-A-binding protein 2 OS=Homo sapiens OX=9606 GN=NAB2 PE=1 SV=1 - [NAB2_HUMAN]	5.14	3	3	4	525	56.5591	6.96143	1.07778	1.13496	1.15289	1.12188	0.873825	0.985599	0.89252	0.917315	1.223	0.0077609
Q9BTW9	ubulin-specific chaperone D	TBCD	Tubulin-specific chaperone D OS=Homo sapiens OX=9606 GN=TBCD PE=1 SV=2 - [TBCD_HUMAN]	10.74	7	7	8	1192	132.515	6.18896	1.19877	1.08958	1.29466	1.19434	0.935813	1.02471	0.969521	0.976681	1.22285	0.0281427
Q8NE01	etal transporter CNNM3	CNNM3	Metal transporter CNNM3 OS=Homo sapiens OX=9606 GN=CNNM3 PE=1 SV=1 - [CNNM3_HUMAN]	4.1	2	2	2	707	76.0721	6.0874	1.18692	1.23125	1.3059	1.24136	0.969042	1.05504	1.02149	1.01519	1.22278	0.00615105
Q8IU81	nterferon regulatory factor 2-binding protein 1	IRF2BP1	Interferon regulatory factor 2-binding protein 1 OS=Homo sapiens OX=9606 GN=IRF2BP1 PE=1 SV=1 - [I2BP1_HUMAN]	8.39	4	4	5	584	61.649	8.17725	1.1823	1.16624	1.29234	1.21363	0.998978	1.03141	0.947916	0.992767	1.22247	0.0089651
Q96GM8	arget of EGR1 protein 1	TOE1	Target of EGR1 protein 1 OS=Homo sapiens OX=9606 GN=TOE1 PE=1 SV=1 - [TOE1_HUMAN]	5.69	2	2	5	510	56.512	7.18115	1.12022	1.08228	1.0263	1.07627	0.868366	0.818433	0.955904	0.880901	1.22178	0.0158242
Q02978	itochondrial 2-oxoglutarate/malate carrier protein	SLC25A11	Mitochondrial 2-oxoglutarate/malate carrier protein OS=Homo sapiens OX=9606 GN=SLC25A11 PE=1 SV=3 - [M2OM_HUMAN]	10.83	3	3	5	314	34.0399	9.90576	1.08487	1.06057	1.0556	1.06701	0.866474	0.833201	0.921871	0.873848	1.22105	0.00213375
O43852	alumenin	CALU	Calumenin OS=Homo sapiens OX=9606 GN=CALU PE=1 SV=2 - [CALU_HUMAN]	71.43	18	18	72	315	37.0835	4.64014	1.21584	1.01211	1.21031	1.14608	0.927634	0.95969	0.929504	0.938943	1.22061	0.0378496
P19838	uclear factor NF-kappa-B p105 subunit	NFKB1	Nuclear factor NF-kappa-B p105 subunit OS=Homo sapiens OX=9606 GN=NFKB1 PE=1 SV=2 - [NFKB1_HUMAN]	3.41	2	2	2	968	105.29	5.40186	1.04353	1.21374	1.063	1.10676	0.89342	0.911125	0.919762	0.908102	1.21876	0.0216638
Q9UBX3	itochondrial dicarboxylate carrier	SLC25A10	Mitochondrial dicarboxylate carrier OS=Homo sapiens OX=9606 GN=SLC25A10 PE=1 SV=2 - [DIC_HUMAN]	26.83	5	5	7	287	31.2623	9.53955	1.11025	0.962459	1.17301	1.08191	0.903572	0.837129	0.92464	0.888447	1.21775	0.0461461
P11117	ysosomal acid phosphatase	ACP2	Lysosomal acid phosphatase OS=Homo sapiens OX=9606 GN=ACP2 PE=1 SV=3 - [PPAL_HUMAN]	5.91	2	2	2	423	48.3135	6.7417	1.16435	1.016	1.11877	1.09971	0.880676	0.93035	0.900594	0.903873	1.21666	0.0132617
Q9BVC6	ransmembrane protein 109	TMEM109	Transmembrane protein 109 OS=Homo sapiens OX=9606 GN=TMEM109 PE=1 SV=1 - [TM109_HUMAN]	12.76	4	4	10	243	26.1936	10.4771	1.11852	1.03148	1.13612	1.09537	0.8569	0.926214	0.91841	0.900508	1.2164	0.00756022
Q96GA7	erine dehydratase-like	SDSL	Serine dehydratase-like OS=Homo sapiens OX=9606 GN=SDSL PE=1 SV=1 - [SDSL_HUMAN]	10.03	3	3	5	329	34.6521	6.88818	1.10509	1.17119	1.27481	1.1837	0.970189	0.915242	1.03498	0.973469	1.21596	0.0252159
Q99717	others against decapentaplegic homolog 5	SMAD5	Mothers against decapentaplegic homolog 5 OS=Homo sapiens OX=9606 GN=SMAD5 PE=1 SV=1 - [SMAD5_HUMAN]	4.09	2	2	2	465	52.2247	7.7085	1.19665	1.36511	1.23987	1.26721	1.00754	1.13189	0.993335	1.04425	1.21351	0.029163
Q07954	rolow-density lipoprotein receptor-related protein 1	LRP1	Prolow-density lipoprotein receptor-related protein 1 OS=Homo sapiens OX=9606 GN=LRP1 PE=1 SV=2 - [LRP1_HUMAN]	4.29	14	14	17	4544	504.276	5.38916	1.13766	1.19496	1.18735	1.17332	0.965872	0.989187	0.945632	0.966897	1.21349	0.000710636
Q08AF3	chlafen family member 5	SLFN5	Schlafen family member 5 OS=Homo sapiens OX=9606 GN=SLFN5 PE=1 SV=1 - [SLFN5_HUMAN]	6.73	5	6	6	891	100.99	8.22119	1.1901	1.02885	1.13766	1.11887	0.918121	0.962778	0.890544	0.923814	1.21114	0.0198536
Q969N2	PI transamidase component PIG-T	PIGT	GPI transamidase component PIG-T OS=Homo sapiens OX=9606 GN=PIGT PE=1 SV=1 - [PIGT_HUMAN]	9	6	6	8	578	65.6579	8.38232	1.09965	1.03607	1.17407	1.10326	0.937115	0.860879	0.936267	0.91142	1.21049	0.0153053
Q16555	ihydropyrimidinase-related protein 2	DPYSL2	Dihydropyrimidinase-related protein 2 OS=Homo sapiens OX=9606 GN=DPYSL2 PE=1 SV=1 - [DPYL2_HUMAN]	47.9	17	20	46	572	62.2546	6.37939	1.10337	1.16042	1.26428	1.17602	0.99547	0.912489	1.01057	0.972841	1.20885	0.0223326
Q14194	ihydropyrimidinase-related protein 1	CRMP1	Dihydropyrimidinase-related protein 1 OS=Homo sapiens OX=9606 GN=CRMP1 PE=1 SV=1 - [DPYL1_HUMAN]	16.43	5	8	12	572	62.1447	7.03467	1.09986	1.14826	1.15355	1.13389	0.93173	0.926174	0.957898	0.938601	1.20806	0.000579539
Q02880	NA topoisomerase 2-beta	TOP2B	DNA topoisomerase 2-beta OS=Homo sapiens OX=9606 GN=TOP2B PE=1 SV=3 - [TOP2B_HUMAN]	17.4	14	28	44	1626	183.152	8.00146	1.07811	0.95286	1.12781	1.05292	0.872233	0.834838	0.910113	0.872395	1.20694	0.0328785
Q5PSV4	reast cancer metastasis-suppressor 1-like protein	BRMS1L	Breast cancer metastasis-suppressor 1-like protein OS=Homo sapiens OX=9606 GN=BRMS1L PE=1 SV=2 - [BRM1L_HUMAN]	2.17	1	1	1	323	37.6055	5.14795	1.23439	1.36335	1.36933	1.32236	1.01405	1.063	1.21112	1.09606	1.20647	0.0374304
Q9UEU0	esicle transport through interaction with t-SNAREs homolog 1B	VTI1B	Vesicle transport through interaction with t-SNAREs homolog 1B OS=Homo sapiens OX=9606 GN=VTI1B PE=1 SV=3 - [VTI1B_HUMAN]	21.55	4	4	6	232	26.6719	9.0415	1.07611	1.19622	1.19609	1.15614	0.894286	1.04724	0.93523	0.958918	1.20567	0.0314847
Q08380	alectin-3-binding protein	LGALS3BP	Galectin-3-binding protein OS=Homo sapiens OX=9606 GN=LGALS3BP PE=1 SV=1 - [LG3BP_HUMAN]	11.79	4	4	4	585	65.2893	5.2749	1.06803	1.08908	1.12213	1.09308	0.915306	0.885861	0.920886	0.907351	1.20469	0.000629933
Q86X29	ipolysis-stimulated lipoprotein receptor	LSR	Lipolysis-stimulated lipoprotein receptor OS=Homo sapiens OX=9606 GN=LSR PE=1 SV=4 - [LSR_HUMAN]	3.39	2	2	2	649	71.3939	7.97217	1.16321	1.06527	1.16277	1.13042	0.935685	0.912003	0.967357	0.938348	1.20469	0.00612746
Q86Y79	robable peptidyl-tRNA hydrolase	PTRH1	Probable peptidyl-tRNA hydrolase OS=Homo sapiens OX=9606 GN=PTRH1 PE=1 SV=1 - [PTH_HUMAN]	4.67	1	1	2	214	22.9221	10.5649	1.25074	1.17656	1.20096	1.20942	0.97814	1.11102	0.92419	1.00445	1.20406	0.0263886
O95573	ong-chain-fatty-acid--CoA ligase 3	ACSL3	Long-chain-fatty-acid--CoA ligase 3 OS=Homo sapiens OX=9606 GN=ACSL3 PE=1 SV=3 - [ACSL3_HUMAN]	21.53	11	11	19	720	80.3683	8.38232	1.04554	1.06191	1.13297	1.08014	0.878451	0.892721	0.922705	0.897959	1.20288	0.00364015
P18858	NA ligase 1	LIG1	DNA ligase 1 OS=Homo sapiens OX=9606 GN=LIG1 PE=1 SV=1 - [DNLI1_HUMAN]	25.79	18	18	28	919	101.673	5.61768	1.09466	1.13469	1.21372	1.14769	0.932747	0.974062	0.958814	0.955208	1.20151	0.00650661
P05783	eratin, type I cytoskeletal 18	KRT18	Keratin, type I cytoskeletal 18 OS=Homo sapiens OX=9606 GN=KRT18 PE=1 SV=2 - [K1C18_HUMAN]	69.3	31	32	164	430	48.0285	5.45264	0.892843	0.879618	0.796097	0.856186	0.993821	1.01416	1.07573	1.0279	0.832945	0.0116973
P00491	urine nucleoside phosphorylase	PNP	Purine nucleoside phosphorylase OS=Homo sapiens OX=9606 GN=PNP PE=1 SV=2 - [PNPH_HUMAN]	26.3	7	7	13	289	32.0972	6.94678	0.929926	0.817305	0.896498	0.881243	1.10136	1.01805	1.05664	1.05868	0.832396	0.0125424
O76031	TP-dependent Clp protease ATP-binding subunit clpX-like, mitochondrial	CLPX	ATP-dependent Clp protease ATP-binding subunit clpX-like, mitochondrial OS=Homo sapiens OX=9606 GN=CLPX PE=1 SV=2 - [CLPX_HUMAN]	14.22	8	8	11	633	69.1807	7.57666	0.938368	0.977027	0.839817	0.918404	1.06275	1.16574	1.08273	1.10374	0.832085	0.0229292
Q8TDD1	TP-dependent RNA helicase DDX54	DDX54	ATP-dependent RNA helicase DDX54 OS=Homo sapiens OX=9606 GN=DDX54 PE=1 SV=2 - [DDX54_HUMAN]	16.8	10	10	12	881	98.5342	10.0229	0.910471	0.729122	0.808949	0.816181	0.998311	0.934733	1.01097	0.981339	0.831701	0.0454392
P49327	atty acid synthase	FASN	Fatty acid synthase OS=Homo sapiens OX=9606 GN=FASN PE=1 SV=3 - [FAS_HUMAN]	36.76	69	70	157	2511	273.254	6.44287	0.937537	0.913933	0.90435	0.918607	1.10793	1.07627	1.12982	1.10468	0.831562	0.000539179
Q8IVT2	itotic interactor and substrate of PLK1	MISP	Mitotic interactor and substrate of PLK1 OS=Homo sapiens OX=9606 GN=MISP PE=1 SV=1 - [MISP_HUMAN]	2.21	1	1	1	679	75.311	6.82959	0.86793	0.863484	0.754974	0.828796	1.00851	0.981724	1.00018	0.996805	0.831453	0.0112643
P49368	-complex protein 1 subunit gamma	CCT3	T-complex protein 1 subunit gamma OS=Homo sapiens OX=9606 GN=CCT3 PE=1 SV=4 - [TCPG_HUMAN]	68.44	40	40	98	545	60.4953	6.49365	0.918798	0.830767	0.859261	0.869609	1.06481	0.975131	1.10043	1.04679	0.830737	0.0175151
P41091	ukaryotic translation initiation factor 2 subunit 3	EIF2S3	Eukaryotic translation initiation factor 2 subunit 3 OS=Homo sapiens OX=9606 GN=EIF2S3 PE=1 SV=3 - [IF2G_HUMAN]	33.05	12	12	20	472	51.0772	8.39697	0.923644	0.83126	0.8582	0.871035	1.08512	0.995181	1.06558	1.04863	0.830643	0.0101225
Q9Y262	ukaryotic translation initiation factor 3 subunit L	EIF3L	Eukaryotic translation initiation factor 3 subunit L OS=Homo sapiens OX=9606 GN=EIF3L PE=1 SV=1 - [EIF3L_HUMAN]	37.23	17	17	37	564	66.6844	6.34131	0.904309	0.842396	0.867943	0.87155	1.06924	0.99413	1.08708	1.05015	0.829928	0.00606996
P62899	0S ribosomal protein L31	RPL31	60S ribosomal protein L31 OS=Homo sapiens OX=9606 GN=RPL31 PE=1 SV=1 - [RL31_HUMAN]	53.6	8	8	26	125	14.4539	10.5356	0.946344	0.778995	0.800492	0.841944	1.0231	0.968811	1.0543	1.0154	0.829173	0.0407222
P62495	ukaryotic peptide chain release factor subunit 1	ETF1	Eukaryotic peptide chain release factor subunit 1 OS=Homo sapiens OX=9606 GN=ETF1 PE=1 SV=3 - [ERF1_HUMAN]	27.92	10	10	15	437	49.0002	5.70654	0.878698	0.7565	0.827547	0.820915	1.02917	0.940318	1.00229	0.990591	0.828713	0.0183813
Q9GZL7	ibosome biogenesis protein WDR12	WDR12	Ribosome biogenesis protein WDR12 OS=Homo sapiens OX=9606 GN=WDR12 PE=1 SV=2 - [WDR12_HUMAN]	32.62	10	10	16	423	47.6777	5.89697	0.866882	0.886699	0.774456	0.842679	1.00598	1.01258	1.032	1.01686	0.82871	0.00797414
Q9Y608	eucine-rich repeat flightless-interacting protein 2	LRRFIP2	Leucine-rich repeat flightless-interacting protein 2 OS=Homo sapiens OX=9606 GN=LRRFIP2 PE=1 SV=1 - [LRRF2_HUMAN]	9.71	5	7	11	721	82.1213	6.94678	0.956118	0.816662	0.922981	0.898587	1.04791	1.1531	1.05237	1.08446	0.828604	0.0267095
P49591	erine--tRNA ligase, cytoplasmic	SARS	Serine--tRNA ligase, cytoplasmic OS=Homo sapiens OX=9606 GN=SARS PE=1 SV=3 - [SYSC_HUMAN]	39.3	16	16	35	514	58.7401	6.43018	0.875508	0.826345	0.841114	0.847655	1.03095	1.01653	1.02279	1.02342	0.828258	0.000315457
O00299	hloride intracellular channel protein 1	CLIC1	Chloride intracellular channel protein 1 OS=Homo sapiens OX=9606 GN=CLIC1 PE=1 SV=4 - [CLIC1_HUMAN]	78.42	16	17	83	241	26.9057	5.17334	0.905216	0.826553	0.792669	0.841479	1.03104	0.931652	1.0853	1.016	0.82823	0.035636
P43490	icotinamide phosphoribosyltransferase	NAMPT	Nicotinamide phosphoribosyltransferase OS=Homo sapiens OX=9606 GN=NAMPT PE=1 SV=1 - [NAMPT_HUMAN]	39.92	18	18	34	491	55.4866	7.15186	0.884042	0.858166	0.866692	0.869633	1.093	0.977324	1.07969	1.05	0.828219	0.00844837
P30154	erine/threonine-protein phosphatase 2A 65 kDa regulatory subunit A beta isoform	PPP2R1B	Serine/threonine-protein phosphatase 2A 65 kDa regulatory subunit A beta isoform OS=Homo sapiens OX=9606 GN=PPP2R1B PE=1 SV=3 - [2AAB_HUMAN]	22.63	7	11	14	601	66.1715	4.94482	0.968447	0.8897	0.811413	0.889853	1.04432	1.05089	1.13093	1.07538	0.827477	0.02518
P50991	-complex protein 1 subunit delta	CCT4	T-complex protein 1 subunit delta OS=Homo sapiens OX=9606 GN=CCT4 PE=1 SV=4 - [TCPD_HUMAN]	64.94	29	30	90	539	57.8878	7.82568	0.867534	0.90472	0.83573	0.869328	1.08852	0.990585	1.07293	1.05068	0.827397	0.00754045
Q6P3X3	etratricopeptide repeat protein 27	TTC27	Tetratricopeptide repeat protein 27 OS=Homo sapiens OX=9606 GN=TTC27 PE=1 SV=1 - [TTC27_HUMAN]	1.66	1	1	1	843	96.5712	5.59229	0.755723	0.940323	0.773311	0.823119	0.996212	0.983815	1.00611	0.995379	0.82694	0.043631
Q92598	eat shock protein 105 kDa	HSPH1	Heat shock protein 105 kDa OS=Homo sapiens OX=9606 GN=HSPH1 PE=1 SV=1 - [HS105_HUMAN]	53.5	34	37	72	858	96.8037	5.38916	0.915444	0.810981	0.819438	0.848621	1.03513	0.981841	1.06181	1.02626	0.826906	0.0122474
Q9Y2D5	-kinase anchor protein 2	AKAP2	A-kinase anchor protein 2 OS=Homo sapiens OX=9606 GN=AKAP2 PE=1 SV=3 - [AKAP2_HUMAN]	23.63	16	16	22	859	94.6028	5.10986	0.949194	0.827476	0.768755	0.848475	0.986762	1.05063	1.04229	1.02656	0.826523	0.0349888
Q9Y295	evelopmentally-regulated GTP-binding protein 1	DRG1	Developmentally-regulated GTP-binding protein 1 OS=Homo sapiens OX=9606 GN=DRG1 PE=1 SV=1 - [DRG1_HUMAN]	39.78	11	11	19	367	40.5168	8.89502	0.870278	0.875598	0.861016	0.868964	1.05696	1.04331	1.0552	1.05182	0.826151	7.1118e-06
O95714	3 ubiquitin-protein ligase HERC2	HERC2	E3 ubiquitin-protein ligase HERC2 OS=Homo sapiens OX=9606 GN=HERC2 PE=1 SV=2 - [HERC2_HUMAN]	0.33	2	2	2	4834	526.895	6.27783	1.00601	0.995311	1.00976	1.00369	1.13901	1.23637	1.26944	1.21494	0.826125	0.00583296
Q6UB35	onofunctional C1-tetrahydrofolate synthase, mitochondrial	MTHFD1L	Monofunctional C1-tetrahydrofolate synthase, mitochondrial OS=Homo sapiens OX=9606 GN=MTHFD1L PE=1 SV=1 - [C1TM_HUMAN]	24.95	21	22	42	978	105.724	8.06006	0.92442	0.877118	0.843851	0.881796	1.08362	1.0074	1.11194	1.06765	0.825919	0.00886631
O76094	ignal recognition particle subunit SRP72	SRP72	Signal recognition particle subunit SRP72 OS=Homo sapiens OX=9606 GN=SRP72 PE=1 SV=3 - [SRP72_HUMAN]	40.98	20	22	36	671	74.56	9.26123	0.927629	0.850428	0.82576	0.867939	1.06945	0.999155	1.08604	1.05155	0.825392	0.0106639
P48634	rotein PRRC2A	PRRC2A	Protein PRRC2A OS=Homo sapiens OX=9606 GN=PRRC2A PE=1 SV=3 - [PRC2A_HUMAN]	9.09	12	12	23	2157	228.724	9.45166	0.96146	0.787254	0.939894	0.896203	1.10193	1.06744	1.08916	1.08618	0.825097	0.0270794
Q6ZSZ5	ho guanine nucleotide exchange factor 18	ARHGEF18	Rho guanine nucleotide exchange factor 18 OS=Homo sapiens OX=9606 GN=ARHGEF18 PE=1 SV=3 - [ARHGI_HUMAN]	6.48	6	6	6	1173	130.7	7.07861	0.933641	0.875043	0.928534	0.912406	1.0664	1.16429	1.08916	1.10662	0.824499	0.00516813
Q8NEZ5	-box only protein 22	FBXO22	F-box only protein 22 OS=Homo sapiens OX=9606 GN=FBXO22 PE=1 SV=1 - [FBX22_HUMAN]	12.16	4	4	6	403	44.4798	7.03467	0.887099	0.940432	0.807054	0.878195	1.07777	1.04862	1.07117	1.06585	0.823935	0.0091661
P62753	0S ribosomal protein S6	RPS6	40S ribosomal protein S6 OS=Homo sapiens OX=9606 GN=RPS6 PE=1 SV=1 - [RS6_HUMAN]	44.58	15	15	62	249	28.663	10.8433	0.917341	0.805425	0.81938	0.847382	1.05448	0.93496	1.09602	1.02849	0.823912	0.038747
P13639	longation factor 2	EEF2	Elongation factor 2 OS=Homo sapiens OX=9606 GN=EEF2 PE=1 SV=4 - [EF2_HUMAN]	59.91	48	51	204	858	95.277	6.82959	0.910773	0.771378	0.840308	0.840819	1.05297	0.924465	1.08694	1.02146	0.823156	0.0472299
P08648	ntegrin alpha-5	ITGA5	Integrin alpha-5 OS=Homo sapiens OX=9606 GN=ITGA5 PE=1 SV=2 - [ITA5_HUMAN]	9.44	8	8	12	1049	114.465	5.77002	0.921995	0.833157	0.783962	0.846371	1.01461	1.01596	1.05459	1.02839	0.823009	0.0127833
P15884	ranscription factor 4	TCF4	Transcription factor 4 OS=Homo sapiens OX=9606 GN=TCF4 PE=1 SV=3 - [ITF2_HUMAN]	2.4	1	2	3	667	71.2641	7.00537	0.900544	0.80987	0.78198	0.830798	1.03462	0.984874	1.01276	1.01075	0.821959	0.00955524
P78417	lutathione S-transferase omega-1	GSTO1	Glutathione S-transferase omega-1 OS=Homo sapiens OX=9606 GN=GSTO1 PE=1 SV=2 - [GSTO1_HUMAN]	50.21	10	10	32	241	27.548	6.59521	0.963977	0.85872	0.903739	0.908812	1.12775	1.06975	1.12007	1.10586	0.821817	0.00515714
Q9UNN8	ndothelial protein C receptor	PROCR	Endothelial protein C receptor OS=Homo sapiens OX=9606 GN=PROCR PE=1 SV=1 - [EPCR_HUMAN]	5.46	1	1	4	238	26.6546	7.18115	0.819091	0.845375	0.812388	0.825618	1.02097	0.929127	1.06523	1.00511	0.821421	0.0122222
Q8IWA0	D repeat-containing protein 75	WDR75	WD repeat-containing protein 75 OS=Homo sapiens OX=9606 GN=WDR75 PE=1 SV=1 - [WDR75_HUMAN]	5.66	4	4	5	830	94.4385	5.96045	0.837812	0.706921	0.81299	0.785908	0.986586	0.880664	1.00531	0.957519	0.820775	0.0371541
Q7LG56	ibonucleoside-diphosphate reductase subunit M2 B	RRM2B	Ribonucleoside-diphosphate reductase subunit M2 B OS=Homo sapiens OX=9606 GN=RRM2B PE=1 SV=1 - [RIR2B_HUMAN]	37.32	9	11	20	351	40.7104	4.97021	0.858034	0.817583	0.858246	0.844621	1.08689	0.931916	1.06919	1.02933	0.820553	0.0220513
P08708	0S ribosomal protein S17	RPS17	40S ribosomal protein S17 OS=Homo sapiens OX=9606 GN=RPS17 PE=1 SV=2 - [RS17_HUMAN]	62.22	8	8	26	135	15.5404	9.84717	0.892717	0.772993	0.782293	0.816001	1.02314	0.923459	1.03762	0.994739	0.820317	0.0273179
P25398	0S ribosomal protein S12	RPS12	40S ribosomal protein S12 OS=Homo sapiens OX=9606 GN=RPS12 PE=1 SV=3 - [RS12_HUMAN]	75	9	9	56	132	14.5055	7.21045	0.85581	0.912558	0.836524	0.868297	1.04967	1.08516	1.04176	1.05887	0.820026	0.00196317
P46087	robable 28S rRNA (cytosine(4447)-C(5))-methyltransferase	NOP2	Probable 28S rRNA (cytosine(4447)-C(5))-methyltransferase OS=Homo sapiens OX=9606 GN=NOP2 PE=1 SV=2 - [NOP2_HUMAN]	22.91	17	17	28	812	89.2471	9.23193	0.849839	0.804821	0.844533	0.833064	1.0234	0.980585	1.04377	1.01592	0.820011	0.00145199
Q04637	ukaryotic translation initiation factor 4 gamma 1	EIF4G1	Eukaryotic translation initiation factor 4 gamma 1 OS=Homo sapiens OX=9606 GN=EIF4G1 PE=1 SV=4 - [IF4G1_HUMAN]	29.21	36	41	72	1599	175.382	5.32568	0.908993	0.93301	0.851233	0.897745	1.12317	1.07399	1.08885	1.09534	0.819607	0.00221382
P12814	lpha-actinin-1	ACTN1	Alpha-actinin-1 OS=Homo sapiens OX=9606 GN=ACTN1 PE=1 SV=2 - [ACTN1_HUMAN]	72.53	40	58	287	892	102.993	5.41455	0.877224	0.906447	0.857807	0.880492	1.08882	1.01741	1.1171	1.07444	0.819489	0.00412234
Q9P275	biquitin carboxyl-terminal hydrolase 36	USP36	Ubiquitin carboxyl-terminal hydrolase 36 OS=Homo sapiens OX=9606 GN=USP36 PE=1 SV=4 - [UBP36_HUMAN]	1.87	2	2	2	1123	122.832	9.70068	0.85898	0.858429	0.875167	0.864192	1.02363	1.1667	0.973569	1.05463	0.819424	0.0306055
P07814	ifunctional glutamate/proline--tRNA ligase	EPRS	Bifunctional glutamate/proline--tRNA ligase OS=Homo sapiens OX=9606 GN=EPRS PE=1 SV=5 - [SYEP_HUMAN]	32.54	38	40	81	1512	170.483	7.32764	0.891619	0.823223	0.847697	0.85418	1.05069	1.00106	1.07791	1.04322	0.818791	0.00328557
Q96C19	F-hand domain-containing protein D2	EFHD2	EF-hand domain-containing protein D2 OS=Homo sapiens OX=9606 GN=EFHD2 PE=1 SV=1 - [EFHD2_HUMAN]	71.67	13	14	39	240	26.6805	5.19873	0.955769	0.856997	0.829678	0.880814	1.12456	1.00648	1.097	1.07601	0.818591	0.0203001
Q9P032	ADH dehydrogenase [ubiquinone] 1 alpha subcomplex assembly factor 4	NDUFAF4	NADH dehydrogenase [ubiquinone] 1 alpha subcomplex assembly factor 4 OS=Homo sapiens OX=9606 GN=NDUFAF4 PE=1 SV=1 - [NDUF4_HUMAN]	10.86	2	2	3	175	20.2538	8.82178	0.855101	0.885113	0.812644	0.850953	1.05	0.94883	1.12113	1.03999	0.818233	0.0252201
Q14974	mportin subunit beta-1	KPNB1	Importin subunit beta-1 OS=Homo sapiens OX=9606 GN=KPNB1 PE=1 SV=2 - [IMB1_HUMAN]	34.7	24	24	82	876	97.108	4.77979	0.920387	0.862545	0.865457	0.882796	1.09181	1.04602	1.09963	1.07915	0.818046	0.00145647
Q9NR45	ialic acid synthase	NANS	Sialic acid synthase OS=Homo sapiens OX=9606 GN=NANS PE=1 SV=2 - [SIAS_HUMAN]	36.21	9	9	19	359	40.2815	6.7417	0.900313	0.832262	0.917689	0.883421	1.09841	1.02431	1.11749	1.08007	0.817931	0.00698598
Q9NUQ6	PATS2-like protein	SPATS2L	SPATS2-like protein OS=Homo sapiens OX=9606 GN=SPATS2L PE=1 SV=2 - [SPS2L_HUMAN]	21.51	10	10	14	558	61.6907	9.64209	0.821742	0.774721	0.802694	0.799719	0.9769	0.884999	1.0725	0.978133	0.817597	0.0330304
O00410	mportin-5	IPO5	Importin-5 OS=Homo sapiens OX=9606 GN=IPO5 PE=1 SV=4 - [IPO5_HUMAN]	29.17	25	27	39	1097	123.55	4.94482	0.89771	0.782057	0.84962	0.843129	1.06329	0.929385	1.10305	1.03191	0.817057	0.0388244
Q07817	cl-2-like protein 1	BCL2L1	Bcl-2-like protein 1 OS=Homo sapiens OX=9606 GN=BCL2L1 PE=1 SV=1 - [B2CL1_HUMAN]	3.86	1	1	1	233	26.0327	4.93213	0.969465	0.92722		0.948342	1.15845	1.1154	1.2091	1.16098	0.816843	0.0115573
Q5JTH9	RP12-like protein	RRP12	RRP12-like protein OS=Homo sapiens OX=9606 GN=RRP12 PE=1 SV=2 - [RRP12_HUMAN]	15.42	15	15	21	1297	143.611	8.74854	0.911682	0.764263	0.809432	0.828459	1.01588	1.00403	1.02282	1.01425	0.816823	0.0134002
O95817	AG family molecular chaperone regulator 3	BAG3	BAG family molecular chaperone regulator 3 OS=Homo sapiens OX=9606 GN=BAG3 PE=1 SV=3 - [BAG3_HUMAN]	26.61	8	8	13	575	61.5569	6.94678	0.854416	0.980464	0.814179	0.88302	1.03577	1.0934	1.11441	1.0812	0.816706	0.0231322
P62841	0S ribosomal protein S15	RPS15	40S ribosomal protein S15 OS=Homo sapiens OX=9606 GN=RPS15 PE=1 SV=2 - [RS15_HUMAN]	46.21	6	7	19	145	17.0292	10.3892	0.891124	0.938003	0.871642	0.900256	1.15292	1.00135	1.1535	1.10259	0.81649	0.0203818
O76003	lutaredoxin-3	GLRX3	Glutaredoxin-3 OS=Homo sapiens OX=9606 GN=GLRX3 PE=1 SV=2 - [GLRX3_HUMAN]	19.4	5	5	20	335	37.4082	5.38916	0.936742	0.910517	0.791292	0.879517	1.08336	1.09153	1.0579	1.0776	0.816183	0.0124809
Q9BSC4	ucleolar protein 10	NOL10	Nucleolar protein 10 OS=Homo sapiens OX=9606 GN=NOL10 PE=1 SV=1 - [NOL10_HUMAN]	10.03	5	5	7	688	80.2514	8.45557	0.921553	0.930371	0.813537	0.888487	1.0975	0.985581	1.18498	1.08935	0.815609	0.0433587
Q9Y606	RNA pseudouridine synthase A	PUS1	tRNA pseudouridine synthase A OS=Homo sapiens OX=9606 GN=PUS1 PE=1 SV=3 - [TRUA_HUMAN]	15.22	6	7	9	427	47.4399	8.41162	0.938001	0.806269	0.793362	0.845877	1.05471	1.03552	1.02213	1.03745	0.815341	0.0153308
Q16186	roteasomal ubiquitin receptor ADRM1	ADRM1	Proteasomal ubiquitin receptor ADRM1 OS=Homo sapiens OX=9606 GN=ADRM1 PE=1 SV=2 - [ADRM1_HUMAN]	23.59	9	9	18	407	42.1268	5.07178	0.842366	0.704467	0.774544	0.773792	1.02283	0.857504	0.969425	0.94992	0.814587	0.0488284
Q86TU7	istone-lysine N-methyltransferase setd3	SETD3	Histone-lysine N-methyltransferase setd3 OS=Homo sapiens OX=9606 GN=SETD3 PE=1 SV=1 - [SETD3_HUMAN]	6.73	3	3	3	594	67.2152	5.96045	0.981935	0.90283	0.799121	0.894629	1.11536	1.13829	1.04235	1.09866	0.814288	0.0277205
Q9BQE5	polipoprotein L2	APOL2	Apolipoprotein L2 OS=Homo sapiens OX=9606 GN=APOL2 PE=1 SV=1 - [APOL2_HUMAN]	30.27	9	9	16	337	37.0694	6.7417	0.949608	0.958651	0.848576	0.918945	1.09692	1.19285	1.09861	1.12946	0.813615	0.0113488
O60427	atty acid desaturase 1	FADS1	Fatty acid desaturase 1 OS=Homo sapiens OX=9606 GN=FADS1 PE=1 SV=3 - [FADS1_HUMAN]	1.58	1	1	1	444	51.9306	8.86572	0.9566	0.884174	0.948731	0.929835	1.13368	1.16457	1.13198	1.14341	0.813214	0.00107375
Q15800	ethylsterol monooxygenase 1	MSMO1	Methylsterol monooxygenase 1 OS=Homo sapiens OX=9606 GN=MSMO1 PE=1 SV=1 - [MSMO1_HUMAN]	3.75	1	1	1	293	35.1926	7.2251	1.01383	0.822947	0.921032	0.919269	1.15044	1.04618	1.19481	1.13048	0.813168	0.0401926
Q86Y07	erine/threonine-protein kinase VRK2	VRK2	Serine/threonine-protein kinase VRK2 OS=Homo sapiens OX=9606 GN=VRK2 PE=1 SV=3 - [VRK2_HUMAN]	1.77	1	1	1	508	58.1038	8.83643	0.934786	0.889258	0.875129	0.899724	1.08128	1.16735	1.07139	1.10667	0.812998	0.00426557
Q9HC36	RNA methyltransferase 3, mitochondrial	MRM3	rRNA methyltransferase 3, mitochondrial OS=Homo sapiens OX=9606 GN=MRM3 PE=1 SV=2 - [MRM3_HUMAN]	7.62	3	3	5	420	46.9904	8.73389	0.852959	0.907016	0.761636	0.840537	1.00272	1.07819	1.02578	1.03556	0.81167	0.0152482
Q6P5R6	0S ribosomal protein L22-like 1	RPL22L1	60S ribosomal protein L22-like 1 OS=Homo sapiens OX=9606 GN=RPL22L1 PE=1 SV=2 - [RL22L_HUMAN]	29.51	2	2	2	122	14.5976	9.37842	0.857404	0.809876	0.885009	0.850763	1.1158	0.934913	1.09492	1.04854	0.811377	0.0319272
O43776	sparagine--tRNA ligase, cytoplasmic	NARS	Asparagine--tRNA ligase, cytoplasmic OS=Homo sapiens OX=9606 GN=NARS PE=1 SV=1 - [SYNC_HUMAN]	37.04	17	17	40	548	62.9025	6.25244	0.902129	0.895465	0.89768	0.898425	1.11065	1.10308	1.10823	1.10732	0.81135	2.45075e-07
P50990	-complex protein 1 subunit theta	CCT8	T-complex protein 1 subunit theta OS=Homo sapiens OX=9606 GN=CCT8 PE=1 SV=4 - [TCPQ_HUMAN]	68.07	38	38	138	548	59.5825	5.60498	0.924039	0.889377	0.843438	0.885618	1.08779	1.08552	1.10246	1.09192	0.811063	0.000996716
P67809	uclease-sensitive element-binding protein 1	YBX1	Nuclease-sensitive element-binding protein 1 OS=Homo sapiens OX=9606 GN=YBX1 PE=1 SV=3 - [YBOX1_HUMAN]	66.98	9	12	82	324	35.9027	9.87646	0.867853	0.853859	0.72571	0.815807	0.979582	1.00516	1.03309	1.00594	0.810987	0.0164273
Q14192	our and a half LIM domains protein 2	FHL2	Four and a half LIM domains protein 2 OS=Homo sapiens OX=9606 GN=FHL2 PE=1 SV=3 - [FHL2_HUMAN]	56.99	15	15	29	279	32.1706	7.54736	0.900809	0.786588	0.821371	0.836256	1.04718	0.934551	1.11186	1.0312	0.810956	0.0344655
P08195	F2 cell-surface antigen heavy chain	SLC3A2	4F2 cell-surface antigen heavy chain OS=Homo sapiens OX=9606 GN=SLC3A2 PE=1 SV=3 - [4F2_HUMAN]	34.92	18	18	43	630	67.9517	5.0083	0.954053	0.926567	0.848158	0.909593	1.10738	1.08585	1.17206	1.12177	0.810858	0.0066056
P34932	eat shock 70 kDa protein 4	HSPA4	Heat shock 70 kDa protein 4 OS=Homo sapiens OX=9606 GN=HSPA4 PE=1 SV=4 - [HSP74_HUMAN]	71.43	54	55	180	840	94.2712	5.18604	0.930645	0.75185	0.833659	0.838718	1.06107	0.981778	1.06033	1.03439	0.810831	0.0279279
P46199	ranslation initiation factor IF-2, mitochondrial	MTIF2	Translation initiation factor IF-2, mitochondrial OS=Homo sapiens OX=9606 GN=MTIF2 PE=1 SV=2 - [IF2M_HUMAN]	4.68	2	3	7	727	81.2665	7.15186	0.941683	0.785873	0.821438	0.849665	1.06204	1.05534	1.02735	1.04824	0.810562	0.0147403
Q9UQN3	harged multivesicular body protein 2b	CHMP2B	Charged multivesicular body protein 2b OS=Homo sapiens OX=9606 GN=CHMP2B PE=1 SV=1 - [CHM2B_HUMAN]	21.13	5	5	7	213	23.8912	8.76318	0.994195	0.789309	0.81953	0.867678	1.06513	1.04143	1.10504	1.07053	0.810511	0.0380119
Q8TDW0	olume-regulated anion channel subunit LRRC8C	LRRC8C	Volume-regulated anion channel subunit LRRC8C OS=Homo sapiens OX=9606 GN=LRRC8C PE=1 SV=2 - [LRC8C_HUMAN]	2.99	2	2	2	803	92.39	7.62061	0.91383	0.802534	0.827933	0.848099	1.07378	0.961146	1.10983	1.04825	0.809059	0.0233251
P20290	ranscription factor BTF3	BTF3	Transcription factor BTF3 OS=Homo sapiens OX=9606 GN=BTF3 PE=1 SV=1 - [BTF3_HUMAN]	67.96	10	11	37	206	22.1544	9.37842	0.851275	0.973161	0.803856	0.876097	1.12216	1.00559	1.12262	1.08346	0.808612	0.031232
P26641	longation factor 1-gamma	EEF1G	Elongation factor 1-gamma OS=Homo sapiens OX=9606 GN=EEF1G PE=1 SV=3 - [EF1G_HUMAN]	59.27	26	26	113	437	50.0871	6.66846	0.898167	0.911068	0.839066	0.882767	1.11062	1.03157	1.13324	1.09181	0.808536	0.0053051
P62269	0S ribosomal protein S18	RPS18	40S ribosomal protein S18 OS=Homo sapiens OX=9606 GN=RPS18 PE=1 SV=3 - [RS18_HUMAN]	48.68	10	10	29	152	17.7079	10.9897	0.973622	0.888544	0.853879	0.905348	1.14899	1.105	1.10882	1.12094	0.80767	0.00487864
P11142	eat shock cognate 71 kDa protein	HSPA8	Heat shock cognate 71 kDa protein OS=Homo sapiens OX=9606 GN=HSPA8 PE=1 SV=1 - [HSP7C_HUMAN]	68.58	33	40	249	646	70.8542	5.51611	0.893102	0.774899	0.798706	0.822236	1.05125	0.936043	1.0679	1.0184	0.80738	0.023403
P16930	umarylacetoacetase	FAH	Fumarylacetoacetase OS=Homo sapiens OX=9606 GN=FAH PE=1 SV=2 - [FAAA_HUMAN]	15.27	5	5	7	419	46.3442	6.94678	0.913736	0.875581	0.858643	0.882654	1.11024	1.01409	1.1556	1.09331	0.807325	0.00928453
P30519	eme oxygenase 2	HMOX2	Heme oxygenase 2 OS=Homo sapiens OX=9606 GN=HMOX2 PE=1 SV=2 - [HMOX2_HUMAN]	57.59	14	14	20	316	36.0098	5.41455	0.869843	0.932116	0.84143	0.88113	1.05665	1.09192	1.12725	1.09194	0.80694	0.00331361
P55884	ukaryotic translation initiation factor 3 subunit B	EIF3B	Eukaryotic translation initiation factor 3 subunit B OS=Homo sapiens OX=9606 GN=EIF3B PE=1 SV=3 - [EIF3B_HUMAN]	41.4	27	28	65	814	92.4238	4.99561	0.919708	0.829841	0.871634	0.873728	1.12284	1.0633	1.06224	1.08279	0.80692	0.00310364
P50452	erpin B8	SERPINB8	Serpin B8 OS=Homo sapiens OX=9606 GN=SERPINB8 PE=1 SV=2 - [SPB8_HUMAN]	21.93	9	9	9	374	42.7392	5.56689	0.936351	0.798988	0.837783	0.857707	1.14818	0.955767	1.08616	1.06337	0.806592	0.0423046
Q02878	0S ribosomal protein L6	RPL6	60S ribosomal protein L6 OS=Homo sapiens OX=9606 GN=RPL6 PE=1 SV=3 - [RL6_HUMAN]	49.65	17	17	45	288	32.7076	10.5796	0.91235	0.857447	0.812255	0.860684	1.09043	0.992795	1.11838	1.0672	0.806486	0.0124603
P55769	HP2-like protein 1	SNU13	NHP2-like protein 1 OS=Homo sapiens OX=9606 GN=SNU13 PE=1 SV=3 - [NH2L1_HUMAN]	40.63	6	6	15	128	14.1646	8.45557	0.843114	0.803845	0.847735	0.831565	1.07937	1.01947	0.99574	1.03153	0.806149	0.0021772
P04818	hymidylate synthase	TYMS	Thymidylate synthase OS=Homo sapiens OX=9606 GN=TYMS PE=1 SV=3 - [TYSY_HUMAN]	27.48	7	7	20	313	35.6932	7.00537	0.873981	1.09326	0.920952	0.962732	1.17128	1.1887	1.22333	1.19444	0.806014	0.0275837
Q9Y5B8	ucleoside diphosphate kinase 7	NME7	Nucleoside diphosphate kinase 7 OS=Homo sapiens OX=9606 GN=NME7 PE=1 SV=1 - [NDK7_HUMAN]	10.9	4	4	5	376	42.4643	6.46826	0.852898	0.978421	0.858217	0.896512	1.10432	1.14989	1.08512	1.11311	0.805414	0.00874049
Q9UQD0	odium channel protein type 8 subunit alpha	SCN8A	Sodium channel protein type 8 subunit alpha OS=Homo sapiens OX=9606 GN=SCN8A PE=1 SV=1 - [SCN8A_HUMAN]	0.35	1	1	1	1980	225.134	6.27783	0.848725	0.974381	0.837016	0.886707	1.10068	1.16465	1.03821	1.10118	0.805236	0.019892
P30566	denylosuccinate lyase	ADSL	Adenylosuccinate lyase OS=Homo sapiens OX=9606 GN=ADSL PE=1 SV=2 - [PUR8_HUMAN]	39.26	16	16	24	484	54.854	7.10791	0.848803	0.799328	0.818753	0.822295	1.0276	0.947471	1.09447	1.02318	0.803666	0.0110098
Q9GZU8	rotein FAM192A	FAM192A	Protein FAM192A OS=Homo sapiens OX=9606 GN=FAM192A PE=1 SV=1 - [F192A_HUMAN]	38.19	8	8	17	254	28.8945	5.45264	0.855372	0.943613	0.813522	0.870836	1.02107	1.18352	1.04744	1.08401	0.803345	0.0280662
P48643	-complex protein 1 subunit epsilon	CCT5	T-complex protein 1 subunit epsilon OS=Homo sapiens OX=9606 GN=CCT5 PE=1 SV=1 - [TCPE_HUMAN]	73.94	34	35	86	541	59.6328	5.65576	0.927169	0.765984	0.864554	0.852569	1.09419	0.986946	1.10953	1.06356	0.801622	0.0254834
Q05639	longation factor 1-alpha 2	EEF1A2	Elongation factor 1-alpha 2 OS=Homo sapiens OX=9606 GN=EEF1A2 PE=1 SV=1 - [EF1A2_HUMAN]	58.96	12	23	102	463	50.4383	9.02686	0.892534	0.853558	0.822655	0.856249	1.08349	0.989902	1.13252	1.06864	0.801252	0.0102529
O96007	olybdopterin synthase catalytic subunit	MOCS2	Molybdopterin synthase catalytic subunit OS=Homo sapiens OX=9606 GN=MOCS2 PE=1 SV=1 - [MOC2B_HUMAN]	12.23	2	2	4	188	20.9307	5.43994	0.971897	0.777407	0.825195	0.858166	1.05045	1.12516	1.03812	1.07125	0.801092	0.0298681
Q15056	ukaryotic translation initiation factor 4H	EIF4H	Eukaryotic translation initiation factor 4H OS=Homo sapiens OX=9606 GN=EIF4H PE=1 SV=5 - [IF4H_HUMAN]	36.29	11	11	30	248	27.3684	7.2251	0.880378	0.993619	0.868305	0.914101	1.12858	1.14557	1.14953	1.14123	0.80098	0.00493332
P07195	-lactate dehydrogenase B chain	LDHB	L-lactate dehydrogenase B chain OS=Homo sapiens OX=9606 GN=LDHB PE=1 SV=2 - [LDHB_HUMAN]	50.6	17	18	99	334	36.6151	6.04932	0.897697	0.729074	0.853242	0.826671	1.07334	0.925097	1.09802	1.03215	0.800922	0.0498016
P20337	as-related protein Rab-3B	RAB3B	Ras-related protein Rab-3B OS=Homo sapiens OX=9606 GN=RAB3B PE=1 SV=2 - [RAB3B_HUMAN]	15.98	2	3	5	219	24.7421	5.021	0.929709	0.850168	0.765484	0.848454	1.06942	1.0523	1.05705	1.05959	0.800739	0.0114457
P62081	0S ribosomal protein S7	RPS7	40S ribosomal protein S7 OS=Homo sapiens OX=9606 GN=RPS7 PE=1 SV=1 - [RS7_HUMAN]	44.85	8	8	31	194	22.1133	10.0962	0.920266	0.773558	0.814905	0.836243	1.06548	0.974214	1.09792	1.04587	0.799564	0.0215629
Q6P0N0	is18-binding protein 1	MIS18BP1	Mis18-binding protein 1 OS=Homo sapiens OX=9606 GN=MIS18BP1 PE=1 SV=1 - [M18BP_HUMAN]	0.8	1	1	1	1132	129.005	9.24658	0.798068	0.685245	0.702111	0.728475	0.900689	0.874849	0.95886	0.911466	0.799234	0.013132
P29692	longation factor 1-delta	EEF1D	Elongation factor 1-delta OS=Homo sapiens OX=9606 GN=EEF1D PE=1 SV=5 - [EF1D_HUMAN]	61.21	14	17	63	281	31.1028	5.0083	0.891291	0.771159	0.772047	0.811499	1.04996	0.936279	1.06001	1.01541	0.79918	0.0222748
P55010	ukaryotic translation initiation factor 5	EIF5	Eukaryotic translation initiation factor 5 OS=Homo sapiens OX=9606 GN=EIF5 PE=1 SV=2 - [IF5_HUMAN]	24.13	8	8	15	431	49.1918	5.57959	0.97268	0.781184	0.815901	0.856588	1.09273	1.02981	1.09447	1.07233	0.798807	0.0261742
Q9Y520	rotein PRRC2C	PRRC2C	Protein PRRC2C OS=Homo sapiens OX=9606 GN=PRRC2C PE=1 SV=4 - [PRC2C_HUMAN]	8.22	19	20	26	2896	316.718	9.12939	0.987404	0.768122	0.831972	0.862499	1.12378	1.09013	1.02961	1.08117	0.797743	0.036474
Q96JY6	DZ and LIM domain protein 2	PDLIM2	PDZ and LIM domain protein 2 OS=Homo sapiens OX=9606 GN=PDLIM2 PE=1 SV=1 - [PDLI2_HUMAN]	10.23	3	3	5	352	37.4357	8.71924	0.851366	1.04024	0.797975	0.896527	1.12325	1.14767	1.10487	1.12526	0.796726	0.0373248
Q8WTT2	ucleolar complex protein 3 homolog	NOC3L	Nucleolar complex protein 3 homolog OS=Homo sapiens OX=9606 GN=NOC3L PE=1 SV=1 - [NOC3L_HUMAN]	1.25	1	1	2	800	92.4896	9.17334	0.848345	0.779452	0.772028	0.799942	1.07601	0.907965	1.02815	1.00404	0.79672	0.021348
Q96EP5	AZ-associated protein 1	DAZAP1	DAZ-associated protein 1 OS=Homo sapiens OX=9606 GN=DAZAP1 PE=1 SV=1 - [DAZP1_HUMAN]	11.79	4	4	9	407	43.3561	8.55811	0.962842	0.878378	0.903328	0.914849	1.1084	1.27716	1.06098	1.14885	0.79632	0.0290475
O15372	ukaryotic translation initiation factor 3 subunit H	EIF3H	Eukaryotic translation initiation factor 3 subunit H OS=Homo sapiens OX=9606 GN=EIF3H PE=1 SV=1 - [EIF3H_HUMAN]	23.01	8	8	31	352	39.9051	6.53662	0.910268	0.898437	0.848939	0.885881	1.07213	1.16617	1.09955	1.11262	0.796214	0.0025291
Q9H501	SF1 homolog	ESF1	ESF1 homolog OS=Homo sapiens OX=9606 GN=ESF1 PE=1 SV=1 - [ESF1_HUMAN]	5.88	5	6	9	851	98.735	5.10986	0.870914	0.775465	0.736002	0.794127	1.00763	1.02121	0.965416	0.998087	0.79565	0.00933333
Q9BRU9	RNA-processing protein UTP23 homolog	UTP23	rRNA-processing protein UTP23 homolog OS=Homo sapiens OX=9606 GN=UTP23 PE=1 SV=2 - [UTP23_HUMAN]	4.82	1	1	1	249	28.3843	10.0669	0.835206	0.713949	0.777122	0.775426	1.0103	0.877171	1.03797	0.975149	0.795187	0.0302719
P31948	tress-induced-phosphoprotein 1	STIP1	Stress-induced-phosphoprotein 1 OS=Homo sapiens OX=9606 GN=STIP1 PE=1 SV=1 - [STIP1_HUMAN]	61.69	42	42	133	543	62.5994	6.80029	0.952482	0.825152	0.828644	0.868759	1.10215	1.03855	1.13718	1.09263	0.795112	0.0116759
Q9BRX2	rotein pelota homolog	PELO	Protein pelota homolog OS=Homo sapiens OX=9606 GN=PELO PE=1 SV=2 - [PELO_HUMAN]	11.43	5	5	7	385	43.332	6.34131	0.953386	0.909105	0.827299	0.896597	1.14434	1.11777	1.12215	1.12809	0.794792	0.0036141
Q8N6T3	DP-ribosylation factor GTPase-activating protein 1	ARFGAP1	ADP-ribosylation factor GTPase-activating protein 1 OS=Homo sapiens OX=9606 GN=ARFGAP1 PE=1 SV=2 - [ARFG1_HUMAN]	39.66	11	11	20	406	44.6403	5.65576	0.889037	0.859421	0.88131	0.87659	1.13121	1.05098	1.12752	1.10323	0.794564	0.0012008
Q12834	ell division cycle protein 20 homolog	CDC20	Cell division cycle protein 20 homolog OS=Homo sapiens OX=9606 GN=CDC20 PE=1 SV=2 - [CDC20_HUMAN]	5.21	2	2	2	499	54.6886	9.23193	0.828018	0.756033	0.68948	0.757844	0.984298	0.856364	1.02141	0.954024	0.794366	0.0375093
O15020	pectrin beta chain, non-erythrocytic 2	SPTBN2	Spectrin beta chain, non-erythrocytic 2 OS=Homo sapiens OX=9606 GN=SPTBN2 PE=1 SV=3 - [SPTN2_HUMAN]	2.93	2	8	13	2390	271.157	6.11279	0.823694	0.884726	0.70515	0.804523	1.02051	0.933628	1.08541	1.01319	0.794053	0.0384169
Q13206	robable ATP-dependent RNA helicase DDX10	DDX10	Probable ATP-dependent RNA helicase DDX10 OS=Homo sapiens OX=9606 GN=DDX10 PE=1 SV=2 - [DDX10_HUMAN]	8.57	5	5	9	875	100.825	8.63135	0.867734	0.927429	0.772307	0.855823	1.10718	1.04155	1.0848	1.07784	0.794015	0.0106509
P06753	ropomyosin alpha-3 chain	TPM3	Tropomyosin alpha-3 chain OS=Homo sapiens OX=9606 GN=TPM3 PE=1 SV=2 - [TPM3_HUMAN]	54.74	6	22	78	285	32.9298	4.71631	0.88217	0.966217	0.817432	0.888606	1.1449	1.08838	1.12568	1.11965	0.793643	0.00745963
P08238	eat shock protein HSP 90-beta	HSP90AB1	Heat shock protein HSP 90-beta OS=Homo sapiens OX=9606 GN=HSP90AB1 PE=1 SV=4 - [HS90B_HUMAN]	65.47	28	52	480	724	83.2121	5.03369	0.894929	0.83329	0.825697	0.851305	1.0788	1.03517	1.10696	1.07364	0.792914	0.00183074
Q15046	ysine--tRNA ligase	KARS	Lysine--tRNA ligase OS=Homo sapiens OX=9606 GN=KARS PE=1 SV=3 - [SYK_HUMAN]	35.01	21	21	55	597	68.0046	6.354	0.906992	0.85991	0.755745	0.840882	1.06818	1.03239	1.08202	1.06086	0.792641	0.00949262
Q96KB5	ymphokine-activated killer T-cell-originated protein kinase	PBK	Lymphokine-activated killer T-cell-originated protein kinase OS=Homo sapiens OX=9606 GN=PBK PE=1 SV=3 - [TOPK_HUMAN]	64.91	18	18	44	322	36.062	5.12256	0.874564	1.00082	0.793441	0.88961	1.12041	1.111	1.13646	1.12262	0.792438	0.0185724
P20042	ukaryotic translation initiation factor 2 subunit 2	EIF2S2	Eukaryotic translation initiation factor 2 subunit 2 OS=Homo sapiens OX=9606 GN=EIF2S2 PE=1 SV=2 - [IF2B_HUMAN]	32.73	10	10	35	333	38.3644	5.79541	0.864844	0.929911	0.868311	0.887689	1.1502	1.08504	1.13132	1.12219	0.791036	0.0012152
Q9Y324	RNA-processing protein FCF1 homolog	FCF1	rRNA-processing protein FCF1 homolog OS=Homo sapiens OX=9606 GN=FCF1 PE=2 SV=1 - [FCF1_HUMAN]	5.56	1	1	1	198	23.3542	9.70068	1.09637	0.897832	0.832457	0.94222	1.16013	1.19432	1.2194	1.19128	0.790928	0.0373779
P45452	ollagenase 3	MMP13	Collagenase 3 OS=Homo sapiens OX=9606 GN=MMP13 PE=1 SV=1 - [MMP13_HUMAN]	2.55	1	1	1	471	53.7855	5.60498	0.965663	0.985246	0.905243	0.952051	1.22951	1.16576	1.21679	1.20402	0.790727	0.00124187
O75608	cyl-protein thioesterase 1	LYPLA1	Acyl-protein thioesterase 1 OS=Homo sapiens OX=9606 GN=LYPLA1 PE=1 SV=1 - [LYPA1_HUMAN]	16.96	4	4	8	230	24.6535	6.771	0.889703	0.834307	0.770924	0.831645	1.06732	1.03789	1.05117	1.05213	0.79044	0.00336807
P15407	os-related antigen 1	FOSL1	Fos-related antigen 1 OS=Homo sapiens OX=9606 GN=FOSL1 PE=1 SV=1 - [FOSL1_HUMAN]	2.58	1	1	1	271	29.3948	8.01611	0.835216	0.950947	0.737519	0.841227	1.09877	1.03167	1.06423	1.06489	0.789966	0.0258337
Q9UKD2	RNA turnover protein 4 homolog	MRTO4	mRNA turnover protein 4 homolog OS=Homo sapiens OX=9606 GN=MRTO4 PE=1 SV=2 - [MRT4_HUMAN]	24.27	5	5	10	239	27.5429	8.29443	0.898447	0.863471	0.705841	0.822586	1.10859	0.976525	1.03967	1.04159	0.789738	0.035922
P62857	0S ribosomal protein S28	RPS28	40S ribosomal protein S28 OS=Homo sapiens OX=9606 GN=RPS28 PE=1 SV=1 - [RS28_HUMAN]	46.38	3	3	36	69	7.8362	10.6968	0.932543	0.791228	0.73224	0.818671	1.04276	1.02972	1.04208	1.03819	0.788559	0.0211216
P46013	roliferation marker protein Ki-67	MKI67	Proliferation marker protein Ki-67 OS=Homo sapiens OX=9606 GN=MKI67 PE=1 SV=2 - [KI67_HUMAN]	22.73	53	53	75	3256	358.474	9.45166	0.914612	0.850326	0.798377	0.854438	1.08153	1.05989	1.10923	1.08355	0.788555	0.00329673
Q99615	naJ homolog subfamily C member 7	DNAJC7	DnaJ homolog subfamily C member 7 OS=Homo sapiens OX=9606 GN=DNAJC7 PE=1 SV=2 - [DNJC7_HUMAN]	40.89	21	21	42	494	56.4047	6.96143	0.908084	0.889543	0.800142	0.865923	1.08944	1.08995	1.11668	1.09869	0.788142	0.00252
P02792	erritin light chain	FTL	Ferritin light chain OS=Homo sapiens OX=9606 GN=FTL PE=1 SV=2 - [FRIL_HUMAN]	24.57	3	3	6	175	20.0071	5.78271	0.818674	0.836004	0.748149	0.800942	0.975396	1.0399	1.03818	1.01783	0.786914	0.00317897
P09497	lathrin light chain B	CLTB	Clathrin light chain B OS=Homo sapiens OX=9606 GN=CLTB PE=1 SV=1 - [CLCB_HUMAN]	23.58	7	7	19	229	25.1751	4.64014	0.846972	0.799803	0.747761	0.798179	1.02802	0.957102	1.06132	1.01548	0.78601	0.00664312
P24534	longation factor 1-beta	EEF1B2	Elongation factor 1-beta OS=Homo sapiens OX=9606 GN=EEF1B2 PE=1 SV=3 - [EF1B_HUMAN]	68	9	12	37	225	24.7483	4.66553	0.868036	0.761347	0.808722	0.812702	1.0507	0.955304	1.09798	1.03466	0.785477	0.0130405
Q00169	hosphatidylinositol transfer protein alpha isoform	PITPNA	Phosphatidylinositol transfer protein alpha isoform OS=Homo sapiens OX=9606 GN=PITPNA PE=1 SV=2 - [PIPNA_HUMAN]	11.11	1	4	5	270	31.786	6.55127	1.25286	1.1206	0.916279	1.09658	1.41269	1.42944	1.34781	1.39665	0.785151	0.0411256
Q00653	uclear factor NF-kappa-B p100 subunit	NFKB2	Nuclear factor NF-kappa-B p100 subunit OS=Homo sapiens OX=9606 GN=NFKB2 PE=1 SV=4 - [NFKB2_HUMAN]	15	9	10	17	900	96.6889	6.25244	0.809166	0.959054	0.832811	0.86701	1.09933	1.13586	1.07794	1.10438	0.785067	0.00867956
P30085	MP-CMP kinase	CMPK1	UMP-CMP kinase OS=Homo sapiens OX=9606 GN=CMPK1 PE=1 SV=3 - [KCY_HUMAN]	30.61	6	6	10	196	22.2083	5.56689	0.952525	0.75267	0.796131	0.833775	1.09208	1.00642	1.08841	1.0623	0.784875	0.0267767
P63241	ukaryotic translation initiation factor 5A-1	EIF5A	Eukaryotic translation initiation factor 5A-1 OS=Homo sapiens OX=9606 GN=EIF5A PE=1 SV=2 - [IF5A1_HUMAN]	83.12	11	11	74	154	16.8214	5.23682	0.858092	0.816641	0.780668	0.818467	1.05929	0.965833	1.1059	1.04367	0.784217	0.00861268
Q9Y4C8	robable RNA-binding protein 19	RBM19	Probable RNA-binding protein 19 OS=Homo sapiens OX=9606 GN=RBM19 PE=1 SV=3 - [RBM19_HUMAN]	4.27	4	4	6	960	107.265	6.53662	0.979074	0.745661	0.762303	0.829013	1.08545	1.01045	1.07582	1.05724	0.784131	0.0442668
P52789	exokinase-2	HK2	Hexokinase-2 OS=Homo sapiens OX=9606 GN=HK2 PE=1 SV=2 - [HXK2_HUMAN]	12.21	9	11	17	917	102.313	6.04932	0.807527	0.930742	0.758366	0.832212	1.08353	1.04155	1.05945	1.06151	0.783986	0.0121404
Q14019	oactosin-like protein	COTL1	Coactosin-like protein OS=Homo sapiens OX=9606 GN=COTL1 PE=1 SV=3 - [COTL1_HUMAN]	63.38	10	10	32	142	15.935	5.66846	0.84433	0.860111	0.807532	0.837324	1.06668	1.02543	1.11233	1.06815	0.783904	0.00144708
Q9NQZ2	omething about silencing protein 10	UTP3	Something about silencing protein 10 OS=Homo sapiens OX=9606 GN=UTP3 PE=1 SV=1 - [SAS10_HUMAN]	8.14	5	5	8	479	54.5251	5.61768	0.851466	0.747679	0.777094	0.79208	1.03403	0.94479	1.06584	1.01489	0.780461	0.0094473
Q8NHG7	mall VCP/p97-interacting protein	SVIP	Small VCP/p97-interacting protein OS=Homo sapiens OX=9606 GN=SVIP PE=1 SV=1 - [SVIP_HUMAN]	14.29	1	1	1	77	8.43742	8.90967	0.818407	1.01128	0.822962	0.884217	1.10193	1.14087	1.15618	1.13299	0.780426	0.0191975
Q9BQA1	ethylosome protein 50	WDR77	Methylosome protein 50 OS=Homo sapiens OX=9606 GN=WDR77 PE=1 SV=1 - [MEP50_HUMAN]	18.71	4	4	7	342	36.7011	5.17334	0.953612	0.787772	0.806777	0.849387	1.06954	1.10403	1.09327	1.08895	0.780007	0.010925
P16989	-box-binding protein 3	YBX3	Y-box-binding protein 3 OS=Homo sapiens OX=9606 GN=YBX3 PE=1 SV=4 - [YBOX3_HUMAN]	46.77	9	12	68	372	40.066	9.77393	0.928119	0.932924	0.811971	0.891004	1.1018	1.19289	1.13399	1.14289	0.779605	0.00616513
Q9H0U9	estis-specific Y-encoded-like protein 1	TSPYL1	Testis-specific Y-encoded-like protein 1 OS=Homo sapiens OX=9606 GN=TSPYL1 PE=1 SV=3 - [TSYL1_HUMAN]	8.47	2	2	2	437	49.1618	5.45264	0.824363	0.749147	0.797212	0.790241	1.0507	0.940646	1.05043	1.01393	0.779386	0.00636423
Q9Y266	uclear migration protein nudC	NUDC	Nuclear migration protein nudC OS=Homo sapiens OX=9606 GN=NUDC PE=1 SV=1 - [NUDC_HUMAN]	47.73	17	18	64	331	38.2191	5.37646	0.877734	0.809915	0.796306	0.827985	1.07165	1.01854	1.09781	1.06267	0.779159	0.00239305
Q53EP0	ibronectin type III domain-containing protein 3B	FNDC3B	Fibronectin type III domain-containing protein 3B OS=Homo sapiens OX=9606 GN=FNDC3B PE=1 SV=2 - [FND3B_HUMAN]	7.48	5	5	5	1204	132.803	5.94775	0.859135	0.973759	0.806761	0.879885	1.24088	1.05517	1.09217	1.12941	0.779069	0.0294073
Q9HAV7	rpE protein homolog 1, mitochondrial	GRPEL1	GrpE protein homolog 1, mitochondrial OS=Homo sapiens OX=9606 GN=GRPEL1 PE=1 SV=2 - [GRPE1_HUMAN]	47	9	10	19	217	24.2639	8.11865	0.881644	0.834957	0.751252	0.822617	1.06322	0.99041	1.11452	1.05605	0.778956	0.0112441
Q07021	omplement component 1 Q subcomponent-binding protein, mitochondrial	C1QBP	Complement component 1 Q subcomponent-binding protein, mitochondrial OS=Homo sapiens OX=9606 GN=C1QBP PE=1 SV=1 - [C1QBP_HUMAN]	31.56	6	6	33	282	31.3426	4.84326	0.851756	0.928755	0.802526	0.861012	1.07126	1.10622	1.13959	1.10569	0.77871	0.00421021
Q13428	reacle protein	TCOF1	Treacle protein OS=Homo sapiens OX=9606 GN=TCOF1 PE=1 SV=3 - [TCOF_HUMAN]	22.58	35	35	47	1488	152.015	9.0415	0.898949	0.673233	0.78099	0.784391	1.02032	0.945213	1.05752	1.00769	0.778407	0.0378126
O43324	ukaryotic translation elongation factor 1 epsilon-1	EEF1E1	Eukaryotic translation elongation factor 1 epsilon-1 OS=Homo sapiens OX=9606 GN=EEF1E1 PE=1 SV=1 - [MCA3_HUMAN]	23.56	4	4	12	174	19.7983	8.54346	0.906777	0.9713	0.772335	0.883471	1.10955	1.21946	1.07608	1.13503	0.778367	0.0260045
O75607	ucleoplasmin-3	NPM3	Nucleoplasmin-3 OS=Homo sapiens OX=9606 GN=NPM3 PE=1 SV=3 - [NPM3_HUMAN]	35.39	4	4	5	178	19.3314	4.62744	1.05567	0.8554	0.868625	0.926565	1.14732	1.32881	1.10522	1.19379	0.776156	0.0471271
Q9NVA1	biquinol-cytochrome-c reductase complex assembly factor 1	UQCC1	Ubiquinol-cytochrome-c reductase complex assembly factor 1 OS=Homo sapiens OX=9606 GN=UQCC1 PE=1 SV=3 - [UQCC1_HUMAN]	3.01	1	1	2	299	34.5776	8.90967	0.76186	0.851346	0.676171	0.763126	1.008	0.986219	0.958565	0.984262	0.775328	0.0136127
Q02790	eptidyl-prolyl cis-trans isomerase FKBP4	FKBP4	Peptidyl-prolyl cis-trans isomerase FKBP4 OS=Homo sapiens OX=9606 GN=FKBP4 PE=1 SV=3 - [FKBP4_HUMAN]	72.11	31	32	118	459	51.7721	5.42725	0.921587	0.91998	0.825404	0.88899	1.14802	1.16123	1.13515	1.14813	0.774291	0.00136836
Q5HYK3	-methoxy-6-polyprenyl-1,4-benzoquinol methylase, mitochondrial	COQ5	2-methoxy-6-polyprenyl-1,4-benzoquinol methylase, mitochondrial OS=Homo sapiens OX=9606 GN=COQ5 PE=1 SV=2 - [COQ5_HUMAN]	3.98	1	1	1	327	37.1168	6.94678	0.872342	0.748275	0.803884	0.808167	1.08147	0.926647	1.12328	1.0438	0.774254	0.0278232
Q9NX55	untingtin-interacting protein K	HYPK	Huntingtin-interacting protein K OS=Homo sapiens OX=9606 GN=HYPK PE=1 SV=2 - [HYPK_HUMAN]	31.01	3	3	7	129	14.6564	4.93213	0.861912	0.875345	0.774217	0.837158	1.07056	1.0806	1.09615	1.08243	0.773404	0.00166511
Q96EY4	ranslation machinery-associated protein 16	TMA16	Translation machinery-associated protein 16 OS=Homo sapiens OX=9606 GN=TMA16 PE=1 SV=2 - [TMA16_HUMAN]	7.39	2	2	2	203	23.8494	9.26123	1.0133	0.952772	0.839392	0.935155	1.20694	1.1609	1.25984	1.20923	0.773349	0.00937857
O00221	F-kappa-B inhibitor epsilon	NFKBIE	NF-kappa-B inhibitor epsilon OS=Homo sapiens OX=9606 GN=NFKBIE PE=1 SV=3 - [IKBE_HUMAN]	3.8	1	1	1	500	52.8309	6.68311	0.834679	0.884231	0.847121	0.855344	1.12475	1.04772	1.14801	1.10682	0.772791	0.0017357
O15037	rotein KHNYN	KHNYN	Protein KHNYN OS=Homo sapiens OX=9606 GN=KHNYN PE=1 SV=3 - [KHNYN_HUMAN]	1.18	1	1	1	678	74.4874	7.02002	0.995634	0.952125	0.788069	0.911943	1.18905	1.13819	1.21488	1.18071	0.77237	0.0160517
Q01581	ydroxymethylglutaryl-CoA synthase, cytoplasmic	HMGCS1	Hydroxymethylglutaryl-CoA synthase, cytoplasmic OS=Homo sapiens OX=9606 GN=HMGCS1 PE=1 SV=2 - [HMCS1_HUMAN]	15	8	8	14	520	57.2574	5.41455	0.96345	0.803449	0.832907	0.866602	1.14207	1.06347	1.16259	1.12271	0.771884	0.011348
Q15397	umilio homolog 3	PUM3	Pumilio homolog 3 OS=Homo sapiens OX=9606 GN=PUM3 PE=1 SV=3 - [PUM3_HUMAN]	11.73	6	6	9	648	73.5383	9.64209	0.853488	0.821461	0.7608	0.811916	1.07584	0.942227	1.14076	1.05295	0.771091	0.0201308
Q9UDY2	ight junction protein ZO-2	TJP2	Tight junction protein ZO-2 OS=Homo sapiens OX=9606 GN=TJP2 PE=1 SV=2 - [ZO2_HUMAN]	11.85	14	15	19	1190	133.876	7.40088	0.849868	0.885534	0.74812	0.827841	1.10793	1.04238	1.07733	1.07588	0.769455	0.00542135
Q9BZ23	antothenate kinase 2, mitochondrial	PANK2	Pantothenate kinase 2, mitochondrial OS=Homo sapiens OX=9606 GN=PANK2 PE=1 SV=3 - [PANK2_HUMAN]	3.86	2	2	3	570	62.6412	9.27588	0.879476	0.983856	0.91518	0.92617	1.1274	1.31129	1.17291	1.20387	0.76933	0.0117526
Q8NHQ9	TP-dependent RNA helicase DDX55	DDX55	ATP-dependent RNA helicase DDX55 OS=Homo sapiens OX=9606 GN=DDX55 PE=1 SV=3 - [DDX55_HUMAN]	2.83	2	2	2	600	68.5031	9.24658	0.851685	1.00739	0.765206	0.874761	1.13147	1.19676	1.08701	1.13841	0.768405	0.0274456
Q9Y3D9	8S ribosomal protein S23, mitochondrial	MRPS23	28S ribosomal protein S23, mitochondrial OS=Homo sapiens OX=9606 GN=MRPS23 PE=1 SV=2 - [RT23_HUMAN]	22.11	4	4	6	190	21.7573	8.89502	0.889472	0.838094	0.858187	0.861918	1.14631	1.0453	1.17626	1.12262	0.76777	0.00353099
Q9GZZ1	-alpha-acetyltransferase 50	NAA50	N-alpha-acetyltransferase 50 OS=Homo sapiens OX=9606 GN=NAA50 PE=1 SV=1 - [NAA50_HUMAN]	38.46	6	6	14	169	19.386	8.80713	0.884315	0.81307	0.788302	0.828562	1.10937	1.02015	1.11028	1.07993	0.767235	0.00374806
Q9Y617	hosphoserine aminotransferase	PSAT1	Phosphoserine aminotransferase OS=Homo sapiens OX=9606 GN=PSAT1 PE=1 SV=2 - [SERC_HUMAN]	30.27	9	9	10	370	40.3968	7.66455	0.932943	0.743899	0.840623	0.839155	1.14176	0.956437	1.18356	1.09392	0.76711	0.0452172
P46779	0S ribosomal protein L28	RPL28	60S ribosomal protein L28 OS=Homo sapiens OX=9606 GN=RPL28 PE=1 SV=3 - [RL28_HUMAN]	32.12	5	6	21	137	15.7377	12.0151	0.857258	0.731466	0.707918	0.765548	1.03732	0.89262	1.06455	0.998163	0.766956	0.0301832
P52292	mportin subunit alpha-1	KPNA2	Importin subunit alpha-1 OS=Homo sapiens OX=9606 GN=KPNA2 PE=1 SV=1 - [IMA1_HUMAN]	35.92	13	13	25	529	57.8259	5.40186	0.801988	0.705044	0.807884	0.771639	1.00809	0.931701	1.07883	1.00621	0.766878	0.0122192
Q9NSP4	entromere protein M	CENPM	Centromere protein M OS=Homo sapiens OX=9606 GN=CENPM PE=1 SV=1 - [CENPM_HUMAN]	5.56	1	1	1	180	19.7244	7.1958	0.790884	1.08941	0.82971	0.903334	1.13336	1.17075	1.23183	1.17865	0.766415	0.0483585
O75821	ukaryotic translation initiation factor 3 subunit G	EIF3G	Eukaryotic translation initiation factor 3 subunit G OS=Homo sapiens OX=9606 GN=EIF3G PE=1 SV=2 - [EIF3G_HUMAN]	36.88	10	10	26	320	35.5889	6.12549	0.853525	0.892571	0.832523	0.859539	1.13361	1.09895	1.13243	1.12167	0.766307	0.000234442
Q8WU90	inc finger CCCH domain-containing protein 15	ZC3H15	Zinc finger CCCH domain-containing protein 15 OS=Homo sapiens OX=9606 GN=ZC3H15 PE=1 SV=1 - [ZC3HF_HUMAN]	23.94	9	9	14	426	48.5726	5.31299	0.958498	0.735648	0.831835	0.841994	1.14126	1.10011	1.05802	1.0998	0.76559	0.0200534
Q02750	ual specificity mitogen-activated protein kinase kinase 1	MAP2K1	Dual specificity mitogen-activated protein kinase kinase 1 OS=Homo sapiens OX=9606 GN=MAP2K1 PE=1 SV=2 - [MP2K1_HUMAN]	32.06	6	12	13	393	43.4113	6.62451	0.886981	0.844322	0.717687	0.81633	1.10863	0.948071	1.14536	1.06735	0.764817	0.0337198
P23588	ukaryotic translation initiation factor 4B	EIF4B	Eukaryotic translation initiation factor 4B OS=Homo sapiens OX=9606 GN=EIF4B PE=1 SV=2 - [IF4B_HUMAN]	39.93	23	23	50	611	69.1103	5.73193	0.917099	0.766507	0.74647	0.810025	1.09281	0.954218	1.13427	1.06043	0.763863	0.0307824
Q86XZ4	permatogenesis-associated serine-rich protein 2	SPATS2	Spermatogenesis-associated serine-rich protein 2 OS=Homo sapiens OX=9606 GN=SPATS2 PE=1 SV=1 - [SPAS2_HUMAN]	8.99	4	4	8	545	59.5076	8.89502	0.77584	0.886608	0.804884	0.822444	1.11956	1.03023	1.08162	1.07714	0.763547	0.00375568
P19338	ucleolin	NCL	Nucleolin OS=Homo sapiens OX=9606 GN=NCL PE=1 SV=3 - [NUCL_HUMAN]	45.21	41	42	170	710	76.5684	4.70361	0.925577	0.783299	0.799631	0.836169	1.1195	1.04597	1.12282	1.0961	0.762859	0.00723367
Q9NY61	rotein AATF	AATF	Protein AATF OS=Homo sapiens OX=9606 GN=AATF PE=1 SV=1 - [AATF_HUMAN]	8.57	3	4	5	560	63.0943	4.94482	0.935713	1.09415	0.826896	0.952252	1.1845	1.2972	1.26663	1.24944	0.762142	0.0245838
Q9ULW3	ctivator of basal transcription 1	ABT1	Activator of basal transcription 1 OS=Homo sapiens OX=9606 GN=ABT1 PE=1 SV=1 - [ABT1_HUMAN]	14.71	2	2	4	272	31.06	9.87646	0.989314	1.02399	0.836879	0.950062	1.12378	1.37842	1.23889	1.24703	0.761859	0.033546
P52179	yomesin-1	MYOM1	Myomesin-1 OS=Homo sapiens OX=9606 GN=MYOM1 PE=1 SV=2 - [MYOM1_HUMAN]	0.59	1	1	1	1685	187.509	6.93213	0.837909	0.861447	0.78119	0.826849	1.09493	1.02604	1.14186	1.08761	0.760241	0.0031935
P41214	ukaryotic translation initiation factor 2D	EIF2D	Eukaryotic translation initiation factor 2D OS=Homo sapiens OX=9606 GN=EIF2D PE=1 SV=3 - [EIF2D_HUMAN]	7.36	3	3	4	584	64.6655	7.6499	0.879392	0.927679	0.849326	0.885465	1.1636	1.15729	1.17373	1.16487	0.76014	0.000278037
P16070	D44 antigen	CD44	CD44 antigen OS=Homo sapiens OX=9606 GN=CD44 PE=1 SV=3 - [CD44_HUMAN]	14.82	9	9	30	742	81.4874	5.32568	0.852063	0.663056	0.657498	0.724205	0.976151	0.920652	0.962981	0.953261	0.759713	0.0256985
P41250	lycine--tRNA ligase	GARS	Glycine--tRNA ligase OS=Homo sapiens OX=9606 GN=GARS PE=1 SV=3 - [GARS_HUMAN]	36.67	24	24	49	739	83.1126	7.03467	0.82928	0.844671	0.840558	0.83817	1.14941	1.01238	1.14933	1.10371	0.759415	0.0044338
Q8IWV8	3 ubiquitin-protein ligase UBR2	UBR2	E3 ubiquitin-protein ligase UBR2 OS=Homo sapiens OX=9606 GN=UBR2 PE=1 SV=1 - [UBR2_HUMAN]	1.14	2	2	3	1755	200.408	6.23975	0.757891	0.714306	0.759533	0.74391	0.993851	1.00266	0.943895	0.980136	0.758986	0.00055447
O14827	as-specific guanine nucleotide-releasing factor 2	RASGRF2	Ras-specific guanine nucleotide-releasing factor 2 OS=Homo sapiens OX=9606 GN=RASGRF2 PE=1 SV=2 - [RGRF2_HUMAN]	0.73	1	1	1	1237	140.675	7.53271	0.711496	0.839672	0.80946	0.786876	1.00594	1.02301	1.08357	1.03751	0.758431	0.00521206
Q9Y399	8S ribosomal protein S2, mitochondrial	MRPS2	28S ribosomal protein S2, mitochondrial OS=Homo sapiens OX=9606 GN=MRPS2 PE=1 SV=1 - [RT02_HUMAN]	6.76	2	2	5	296	33.2281	9.26123	0.868355	0.732361	0.699583	0.766766	1.01699	0.983245	1.03347	1.01124	0.758247	0.0104254
P68104	longation factor 1-alpha 1	EEF1A1	Elongation factor 1-alpha 1 OS=Homo sapiens OX=9606 GN=EEF1A1 PE=1 SV=1 - [EF1A1_HUMAN]	76.19	14	25	175	462	50.1091	9.01221	0.817768	0.729719	0.775183	0.774224	1.03418	0.900925	1.13091	1.022	0.757555	0.0255216
O75822	ukaryotic translation initiation factor 3 subunit J	EIF3J	Eukaryotic translation initiation factor 3 subunit J OS=Homo sapiens OX=9606 GN=EIF3J PE=1 SV=2 - [EIF3J_HUMAN]	58.14	15	15	40	258	29.0445	4.83057	0.837382	0.941114	0.783835	0.85411	1.16968	1.03569	1.17711	1.12749	0.757529	0.0137279
P46782	0S ribosomal protein S5	RPS5	40S ribosomal protein S5 OS=Homo sapiens OX=9606 GN=RPS5 PE=1 SV=4 - [RS5_HUMAN]	45.59	9	9	53	204	22.8621	9.71533	0.842536	1.03562	0.768532	0.88223	1.11995	1.25923	1.11813	1.16577	0.75678	0.0372462
P31947	4-3-3 protein sigma	SFN	14-3-3 protein sigma OS=Homo sapiens OX=9606 GN=SFN PE=1 SV=1 - [1433S_HUMAN]	77.02	17	21	110	248	27.7567	4.7417	0.815041	0.789169	0.740017	0.781409	1.04752	0.962166	1.08874	1.03281	0.756586	0.00437145
O15116	6 snRNA-associated Sm-like protein LSm1	LSM1	U6 snRNA-associated Sm-like protein LSm1 OS=Homo sapiens OX=9606 GN=LSM1 PE=1 SV=1 - [LSM1_HUMAN]	42.86	4	4	7	133	15.1701	5.22412	0.771814	0.881859	0.726314	0.793329	1.04176	1.04842	1.05682	1.049	0.756273	0.00528382
P26373	0S ribosomal protein L13	RPL13	60S ribosomal protein L13 OS=Homo sapiens OX=9606 GN=RPL13 PE=1 SV=4 - [RL13_HUMAN]	40.28	10	11	40	211	24.2465	11.6489	0.882852	0.8177	0.768556	0.823036	1.11367	1.03409	1.11714	1.0883	0.756257	0.0034448
O43592	xportin-T	XPOT	Exportin-T OS=Homo sapiens OX=9606 GN=XPOT PE=1 SV=2 - [XPOT_HUMAN]	8.32	5	5	5	962	109.893	5.38916	0.873763	0.786563	0.879937	0.846754	1.15283	1.08095	1.12663	1.12014	0.755939	0.00174235
Q13637	as-related protein Rab-32	RAB32	Ras-related protein Rab-32 OS=Homo sapiens OX=9606 GN=RAB32 PE=1 SV=3 - [RAB32_HUMAN]	20.44	3	3	5	225	24.9817	6.53662	0.820911	0.910811	0.635277	0.789	1.08767	1.01215	1.03358	1.04447	0.755407	0.0385965
Q8N5A5	inc finger CCCH-type with G patch domain-containing protein	ZGPAT	Zinc finger CCCH-type with G patch domain-containing protein OS=Homo sapiens OX=9606 GN=ZGPAT PE=1 SV=3 - [ZGPAT_HUMAN]	7.72	2	2	3	531	57.3236	5.42725	0.718946	0.796113	0.626789	0.713949	0.916149	0.893058	1.02681	0.945339	0.755231	0.022476
O75843	P-1 complex subunit gamma-like 2	AP1G2	AP-1 complex subunit gamma-like 2 OS=Homo sapiens OX=9606 GN=AP1G2 PE=1 SV=1 - [AP1G2_HUMAN]	1.27	1	1	1	785	87.0617	6.55127	0.925927	0.632369	0.736108	0.764801	1.01664	1.0293	0.994618	1.01352	0.7546	0.0452912
Q16543	sp90 co-chaperone Cdc37	CDC37	Hsp90 co-chaperone Cdc37 OS=Homo sapiens OX=9606 GN=CDC37 PE=1 SV=1 - [CDC37_HUMAN]	32.01	11	11	32	378	44.44	5.24951	0.865051	0.712382	0.722798	0.766743	1.06272	0.921244	1.0651	1.01635	0.754407	0.021849
P55210	aspase-7	CASP7	Caspase-7 OS=Homo sapiens OX=9606 GN=CASP7 PE=1 SV=1 - [CASP7_HUMAN]	16.5	2	2	2	303	34.2548	6.07471	0.909907	1.05222	1.01066	0.990928	1.23395	1.51899	1.19119	1.31471	0.753723	0.043628
P15531	ucleoside diphosphate kinase A	NME1	Nucleoside diphosphate kinase A OS=Homo sapiens OX=9606 GN=NME1 PE=1 SV=1 - [NDKA_HUMAN]	57.89	4	9	34	152	17.1377	6.18896	0.942038	0.847378	0.81119	0.866869	1.20413	1.03557	1.2158	1.15183	0.752599	0.0152747
Q9Y4R8	elomere length regulation protein TEL2 homolog	TELO2	Telomere length regulation protein TEL2 homolog OS=Homo sapiens OX=9606 GN=TELO2 PE=1 SV=2 - [TELO2_HUMAN]	3.7	3	3	3	837	91.6892	5.75732	0.890585	0.941878	0.659486	0.83065	1.09809	1.12752	1.08602	1.10388	0.752484	0.0357107
Q9GZS1	NA-directed RNA polymerase I subunit RPA49	POLR1E	DNA-directed RNA polymerase I subunit RPA49 OS=Homo sapiens OX=9606 GN=POLR1E PE=1 SV=2 - [RPA49_HUMAN]	1.87	1	1	1	481	53.9279	8.55811	0.888699	0.898023	0.761482	0.849402	1.12084	1.12637	1.14036	1.12919	0.752221	0.00324781
Q15758	eutral amino acid transporter B(0)	SLC1A5	Neutral amino acid transporter B(0) OS=Homo sapiens OX=9606 GN=SLC1A5 PE=1 SV=2 - [AAAT_HUMAN]	15.71	6	6	14	541	56.5623	5.47803	0.884704	0.788908	0.754421	0.809344	1.07248	1.02996	1.12749	1.07664	0.751729	0.0051423
Q9UET6	utative tRNA (cytidine(32)/guanosine(34)-2'-O)-methyltransferase	FTSJ1	Putative tRNA (cytidine(32)/guanosine(34)-2'-O)-methyltransferase OS=Homo sapiens OX=9606 GN=FTSJ1 PE=1 SV=2 - [TRM7_HUMAN]	3.95	1	1	2	329	36.0561	5.69385	0.737979	0.890924	0.691737	0.773547	1.02739	1.02112	1.04299	1.0305	0.75065	0.0132154
Q9P0P0	3 ubiquitin-protein ligase RNF181	RNF181	E3 ubiquitin-protein ligase RNF181 OS=Homo sapiens OX=9606 GN=RNF181 PE=1 SV=1 - [RN181_HUMAN]	16.99	2	2	2	153	17.8975	5.05908	0.811969	0.925465	0.723488	0.820307	1.07893	1.19328	1.01288	1.09503	0.74912	0.025108
P06748	ucleophosmin	NPM1	Nucleophosmin OS=Homo sapiens OX=9606 GN=NPM1 PE=1 SV=2 - [NPM_HUMAN]	69.73	19	19	230	294	32.5548	4.77979	0.882222	0.94059	0.784879	0.86923	1.15985	1.20222	1.13096	1.16434	0.746543	0.00409581
Q9GZR7	TP-dependent RNA helicase DDX24	DDX24	ATP-dependent RNA helicase DDX24 OS=Homo sapiens OX=9606 GN=DDX24 PE=1 SV=1 - [DDX24_HUMAN]	7.92	5	5	7	859	96.2715	9.05615	0.923241	0.83097	0.807576	0.853929	1.10611	1.19122	1.13498	1.14411	0.746373	0.00257001
P23381	ryptophan--tRNA ligase, cytoplasmic	WARS	Tryptophan--tRNA ligase, cytoplasmic OS=Homo sapiens OX=9606 GN=WARS PE=1 SV=2 - [SYWC_HUMAN]	40.34	14	14	22	471	53.1316	6.22705	0.837384	0.841826	0.755974	0.811728	1.0825	1.00805	1.1737	1.08808	0.746017	0.00757033
O60841	ukaryotic translation initiation factor 5B	EIF5B	Eukaryotic translation initiation factor 5B OS=Homo sapiens OX=9606 GN=EIF5B PE=1 SV=4 - [IF2P_HUMAN]	26.31	33	34	65	1220	138.742	5.49072	0.941097	0.840777	0.792961	0.858278	1.1653	1.14401	1.14498	1.15143	0.745401	0.00268085
P38432	oilin	COIL	Coilin OS=Homo sapiens OX=9606 GN=COIL PE=1 SV=1 - [COIL_HUMAN]	3.99	2	2	2	576	62.5699	9.0708	0.807783	0.835466	0.677635	0.773628	1.04623	0.898307	1.16994	1.03816	0.745192	0.0457564
Q9Y385	biquitin-conjugating enzyme E2 J1	UBE2J1	Ubiquitin-conjugating enzyme E2 J1 OS=Homo sapiens OX=9606 GN=UBE2J1 PE=1 SV=2 - [UB2J1_HUMAN]	6.6	2	2	2	318	35.1767	6.7417	0.847413	0.6366	0.719516	0.734509	0.998214	0.919982	1.04134	0.986512	0.744552	0.0236642
Q8WW12	EST proteolytic signal-containing nuclear protein	PCNP	PEST proteolytic signal-containing nuclear protein OS=Homo sapiens OX=9606 GN=PCNP PE=1 SV=2 - [PCNP_HUMAN]	46.63	7	7	19	178	18.9134	7.48877	0.836568	0.69602	0.721083	0.751223	1.0698	0.888606	1.07516	1.01119	0.742911	0.0257245
Q9H773	CTP pyrophosphatase 1	DCTPP1	dCTP pyrophosphatase 1 OS=Homo sapiens OX=9606 GN=DCTPP1 PE=1 SV=1 - [DCTP1_HUMAN]	44.12	5	5	5	170	18.6694	5.03369	0.753116	1.00018	0.756423	0.836572	1.0723	1.22803	1.07952	1.12662	0.742552	0.0394422
O76021	ibosomal L1 domain-containing protein 1	RSL1D1	Ribosomal L1 domain-containing protein 1 OS=Homo sapiens OX=9606 GN=RSL1D1 PE=1 SV=3 - [RL1D1_HUMAN]	44.9	22	22	54	490	54.9389	10.1255	0.857528	0.790928	0.782688	0.810381	1.08862	1.05153	1.14377	1.09464	0.740317	0.00135758
Q12979	ctive breakpoint cluster region-related protein	ABR	Active breakpoint cluster region-related protein OS=Homo sapiens OX=9606 GN=ABR PE=2 SV=2 - [ABR_HUMAN]	2.68	2	2	2	859	97.5362	6.55127	0.812676	0.856339	0.791244	0.820086	1.11106	1.13962	1.07368	1.10812	0.74007	0.000440158
Q9NQ88	ructose-2,6-bisphosphatase TIGAR	TIGAR	Fructose-2,6-bisphosphatase TIGAR OS=Homo sapiens OX=9606 GN=TIGAR PE=1 SV=1 - [TIGAR_HUMAN]	20	4	4	9	270	30.0431	7.69385	0.874679	0.753504	0.683224	0.770469	1.02309	0.962051	1.13886	1.04133	0.739887	0.0237531
Q9NQ55	uppressor of SWI4 1 homolog	PPAN	Suppressor of SWI4 1 homolog OS=Homo sapiens OX=9606 GN=PPAN PE=2 SV=1 - [SSF1_HUMAN]	7.61	3	3	5	473	53.1608	10.1255	0.851353	0.752129	0.685394	0.762959	1.02311	1.00998	1.06123	1.03144	0.739702	0.0060646
P26038	oesin	MSN	Moesin OS=Homo sapiens OX=9606 GN=MSN PE=1 SV=3 - [MOES_HUMAN]	63.6	31	42	158	577	67.7778	6.40479	0.90005	0.788773	0.757927	0.815584	1.13018	1.04861	1.13365	1.10415	0.738654	0.00492359
Q01469	atty acid-binding protein 5	FABP5	Fatty acid-binding protein 5 OS=Homo sapiens OX=9606 GN=FABP5 PE=1 SV=3 - [FABP5_HUMAN]	76.3	10	10	26	135	15.1546	7.00537	0.798594	0.717811	0.669953	0.728786	0.980988	0.896478	1.08281	0.986758	0.738566	0.0171156
Q9H3K2	rowth hormone-inducible transmembrane protein	GHITM	Growth hormone-inducible transmembrane protein OS=Homo sapiens OX=9606 GN=GHITM PE=1 SV=2 - [GHITM_HUMAN]	6.09	2	2	2	345	37.1806	9.93506	0.837191	0.797087	0.77256	0.802279	1.08725	1.08833	1.08764	1.08774	0.737564	0.000110599
P0DN79	ystathionine beta-synthase-like protein	CBSL	Cystathionine beta-synthase-like protein OS=Homo sapiens OX=9606 GN=CBSL PE=1 SV=1 - [CBSL_HUMAN]	5.08	3	3	3	551	60.5482	6.65381	0.940199	0.856262	0.977272	0.924577	1.14778	1.24623	1.3733	1.25577	0.736264	0.0112572
Q8N8A6	TP-dependent RNA helicase DDX51	DDX51	ATP-dependent RNA helicase DDX51 OS=Homo sapiens OX=9606 GN=DDX51 PE=1 SV=3 - [DDX51_HUMAN]	5.56	3	3	4	666	72.4126	8.1626	0.962481	0.82084	0.727711	0.837011	1.12482	1.17155	1.11431	1.13689	0.736225	0.0131087
Q8IUR0	rafficking protein particle complex subunit 5	TRAPPC5	Trafficking protein particle complex subunit 5 OS=Homo sapiens OX=9606 GN=TRAPPC5 PE=1 SV=1 - [TPPC5_HUMAN]	6.91	1	1	1	188	20.7702	9.65674	0.799093	0.890015	0.694784	0.794631	1.12565	0.997234	1.12289	1.08193	0.734459	0.0151838
Q8NEM2	HC SH2 domain-binding protein 1	SHCBP1	SHC SH2 domain-binding protein 1 OS=Homo sapiens OX=9606 GN=SHCBP1 PE=1 SV=3 - [SHCBP_HUMAN]	12.8	7	7	9	672	75.6422	4.75439	0.805754	1.07611	0.760561	0.880808	1.23899	1.19283	1.16967	1.2005	0.7337	0.0336062
O94925	lutaminase kidney isoform, mitochondrial	GLS	Glutaminase kidney isoform, mitochondrial OS=Homo sapiens OX=9606 GN=GLS PE=1 SV=1 - [GLSK_HUMAN]	30.19	16	16	36	669	73.4139	7.76709	0.854771	0.76662	0.79618	0.805857	1.1513	1.01186	1.15119	1.10478	0.729427	0.00492921
Q969Z0	AST kinase domain-containing protein 4	TBRG4	FAST kinase domain-containing protein 4 OS=Homo sapiens OX=9606 GN=TBRG4 PE=1 SV=1 - [FAKD4_HUMAN]	2.22	2	2	3	631	70.6934	7.41553	0.880452	0.661022	0.72174	0.754405	1.00888	0.960864	1.13372	1.03449	0.729254	0.0282066
Q9NXH9	RNA (guanine(26)-N(2))-dimethyltransferase	TRMT1	tRNA (guanine(26)-N(2))-dimethyltransferase OS=Homo sapiens OX=9606 GN=TRMT1 PE=1 SV=1 - [TRM1_HUMAN]	8.8	4	4	6	659	72.1884	7.63525	0.903966	0.811209	0.684336	0.799837	1.14021	1.0797	1.07715	1.09902	0.727772	0.0110614
P51946	yclin-H	CCNH	Cyclin-H OS=Homo sapiens OX=9606 GN=CCNH PE=1 SV=1 - [CCNH_HUMAN]	5.57	2	2	2	323	37.6192	7.15186	0.846959	0.989935	0.709862	0.848918	1.16462	1.20381	1.13618	1.1682	0.726687	0.0184977
P49773	istidine triad nucleotide-binding protein 1	HINT1	Histidine triad nucleotide-binding protein 1 OS=Homo sapiens OX=9606 GN=HINT1 PE=1 SV=2 - [HINT1_HUMAN]	24.6	4	4	8	126	13.7931	6.94678	0.791694	0.801762	0.789912	0.794456	1.11821	1.07243	1.09664	1.09576	0.725028	2.55196e-05
Q9Y4F4	OG array regulator of axonemal microtubules protein 1	TOGARAM1	TOG array regulator of axonemal microtubules protein 1 OS=Homo sapiens OX=9606 GN=TOGARAM1 PE=1 SV=4 - [TGRM1_HUMAN]	0.7	1	1	1	1720	189.242	8.49951	0.867978	0.799969	0.847739	0.838562	1.14746	1.14247	1.1809	1.15695	0.724807	0.000171642
O75369	ilamin-B	FLNB	Filamin-B OS=Homo sapiens OX=9606 GN=FLNB PE=1 SV=2 - [FLNB_HUMAN]	51.27	82	97	217	2602	277.99	5.73193	0.834785	0.816063	0.73265	0.794499	1.11653	1.02224	1.15452	1.09777	0.723742	0.00381854
Q7Z2Z2	longation factor-like GTPase 1	EFL1	Elongation factor-like GTPase 1 OS=Homo sapiens OX=9606 GN=EFL1 PE=1 SV=2 - [EFL1_HUMAN]	5.89	4	4	5	1120	125.35	5.90967	0.882983	0.891248	0.692941	0.822391	1.18478	1.10746	1.11678	1.13634	0.723718	0.0105227
Q8NC51	lasminogen activator inhibitor 1 RNA-binding protein	SERBP1	Plasminogen activator inhibitor 1 RNA-binding protein OS=Homo sapiens OX=9606 GN=SERBP1 PE=1 SV=2 - [PAIRB_HUMAN]	46.57	19	19	73	408	44.9385	8.646	0.886159	0.715271	0.746871	0.782767	1.1006	1.00408	1.14351	1.08273	0.722956	0.0108739
Q02952	-kinase anchor protein 12	AKAP12	A-kinase anchor protein 12 OS=Homo sapiens OX=9606 GN=AKAP12 PE=1 SV=4 - [AKA12_HUMAN]	22.17	26	26	33	1782	191.367	4.41162	0.922428	0.919148	0.749627	0.863735	1.18033	1.2072	1.1971	1.19488	0.722866	0.00453759
P41273	umor necrosis factor ligand superfamily member 9	TNFSF9	Tumor necrosis factor ligand superfamily member 9 OS=Homo sapiens OX=9606 GN=TNFSF9 PE=1 SV=1 - [TNFL9_HUMAN]	3.94	1	1	1	254	26.608	7.02002	1.01667	0.875419	0.76441	0.885501	1.28409	1.21509	1.17677	1.22531	0.722672	0.0128853
Q9BTE6	lanyl-tRNA editing protein Aarsd1	AARSD1	Alanyl-tRNA editing protein Aarsd1 OS=Homo sapiens OX=9606 GN=AARSD1 PE=1 SV=2 - [AASD1_HUMAN]	8.25	3	3	6	412	45.4513	6.41748	0.975913	0.856041	0.823	0.884985	1.20521	1.29114	1.1796	1.22532	0.72225	0.00405745
Q9HAB3	olute carrier family 52, riboflavin transporter, member 2	SLC52A2	Solute carrier family 52, riboflavin transporter, member 2 OS=Homo sapiens OX=9606 GN=SLC52A2 PE=1 SV=1 - [S52A2_HUMAN]	2.02	1	1	1	445	45.7474	7.15186	0.907677	0.749301	0.632851	0.763276	1.09787	0.94897	1.12549	1.05745	0.721811	0.0383082
P00338	-lactate dehydrogenase A chain	LDHA	L-lactate dehydrogenase A chain OS=Homo sapiens OX=9606 GN=LDHA PE=1 SV=2 - [LDHA_HUMAN]	62.05	22	23	104	332	36.6654	8.26514	0.858544	0.681959	0.766123	0.768875	1.12399	0.967335	1.11406	1.06846	0.719611	0.0140487
Q16831	ridine phosphorylase 1	UPP1	Uridine phosphorylase 1 OS=Homo sapiens OX=9606 GN=UPP1 PE=1 SV=1 - [UPP1_HUMAN]	21.94	7	7	10	310	33.9122	7.88428	0.8429	0.775822	0.749427	0.789383	1.15678	1.11238	1.0324	1.10052	0.717282	0.00245391
Q9H0G5	uclear speckle splicing regulatory protein 1	NSRP1	Nuclear speckle splicing regulatory protein 1 OS=Homo sapiens OX=9606 GN=NSRP1 PE=1 SV=1 - [NSRP1_HUMAN]	2.69	2	2	2	558	66.3501	8.83643	0.72852	0.686604	0.553622	0.656248	0.959094	0.820384	0.966428	0.915302	0.716974	0.0217648
Q9BRF8	erine/threonine-protein phosphatase CPPED1	CPPED1	Serine/threonine-protein phosphatase CPPED1 OS=Homo sapiens OX=9606 GN=CPPED1 PE=1 SV=3 - [CPPED_HUMAN]	9.55	2	2	3	314	35.5259	6.20166	0.771133	0.918874	0.898695	0.8629	1.17188	1.34626	1.10592	1.20802	0.71431	0.0155402
P54577	yrosine--tRNA ligase, cytoplasmic	YARS	Tyrosine--tRNA ligase, cytoplasmic OS=Homo sapiens OX=9606 GN=YARS PE=1 SV=4 - [SYYC_HUMAN]	52.27	29	29	52	528	59.1061	7.04932	0.866224	0.717658	0.762701	0.782194	1.12393	1.03228	1.13101	1.09574	0.713852	0.00445758
Q92747	ctin-related protein 2/3 complex subunit 1A	ARPC1A	Actin-related protein 2/3 complex subunit 1A OS=Homo sapiens OX=9606 GN=ARPC1A PE=2 SV=2 - [ARC1A_HUMAN]	10	1	2	2	370	41.5427	8.17725	0.915394	0.718172	0.804019	0.812528	1.1297	1.08133	1.22014	1.14372	0.710424	0.00914143
P47813	ukaryotic translation initiation factor 1A, X-chromosomal	EIF1AX	Eukaryotic translation initiation factor 1A, X-chromosomal OS=Homo sapiens OX=9606 GN=EIF1AX PE=1 SV=2 - [IF1AX_HUMAN]	45.14	8	8	17	144	16.4502	5.23682	0.917453	0.728483	0.724888	0.790274	1.15811	1.06845	1.1184	1.11499	0.708776	0.00912047
P17812	TP synthase 1	CTPS1	CTP synthase 1 OS=Homo sapiens OX=9606 GN=CTPS1 PE=1 SV=2 - [PYRG1_HUMAN]	38.92	20	20	43	591	66.648	6.45557	0.861028	0.802268	0.677845	0.78038	1.11707	1.06238	1.12463	1.10136	0.708562	0.00503448
P61254	0S ribosomal protein L26	RPL26	60S ribosomal protein L26 OS=Homo sapiens OX=9606 GN=RPL26 PE=1 SV=1 - [RL26_HUMAN]	33.1	2	7	16	145	17.2475	10.5503	0.796549	0.692127	0.694068	0.727581	1.02643	0.933077	1.12147	1.02699	0.708458	0.0096667
P78330	hosphoserine phosphatase	PSPH	Phosphoserine phosphatase OS=Homo sapiens OX=9606 GN=PSPH PE=1 SV=2 - [SERB_HUMAN]	9.78	2	2	2	225	24.9919	5.69385	0.996098	1.11521	0.820584	0.977298	1.37812	1.53058	1.23917	1.38262	0.706844	0.0278566
Q08623	seudouridine-5'-phosphatase	PUDP	Pseudouridine-5'-phosphatase OS=Homo sapiens OX=9606 GN=PUDP PE=1 SV=3 - [HDHD1_HUMAN]	4.39	1	1	1	228	25.2329	5.31299	0.782142	1.02455	0.786395	0.864362	1.23461	1.16757	1.2736	1.22526	0.705454	0.0136698
P26639	hreonine--tRNA ligase, cytoplasmic	TARS	Threonine--tRNA ligase, cytoplasmic OS=Homo sapiens OX=9606 GN=TARS PE=1 SV=3 - [SYTC_HUMAN]	46.61	27	29	49	723	83.3819	6.66846	0.837974	0.716955	0.712057	0.755662	1.13017	0.985082	1.10892	1.07472	0.703123	0.00644697
Q9H6F5	oiled-coil domain-containing protein 86	CCDC86	Coiled-coil domain-containing protein 86 OS=Homo sapiens OX=9606 GN=CCDC86 PE=1 SV=1 - [CCD86_HUMAN]	20.56	6	6	7	360	40.2113	10.3306	0.828884	0.669764	0.682094	0.726914	1.05645	0.980045	1.06754	1.03468	0.70255	0.00607625
P99999	ytochrome c	CYCS	Cytochrome c OS=Homo sapiens OX=9606 GN=CYCS PE=1 SV=2 - [CYC_HUMAN]	47.62	4	4	6	105	11.7411	9.56885	0.841653	0.847785	0.822925	0.837455	1.31286	1.11856	1.14486	1.19209	0.702508	0.00444053
Q9Y3B8	ligoribonuclease, mitochondrial	REXO2	Oligoribonuclease, mitochondrial OS=Homo sapiens OX=9606 GN=REXO2 PE=1 SV=3 - [ORN_HUMAN]	35.02	7	7	16	237	26.8156	6.87354	0.811765	0.906557	0.727755	0.815359	1.24139	1.10279	1.14669	1.16363	0.700706	0.00614313
O94760	(G),N(G)-dimethylarginine dimethylaminohydrolase 1	DDAH1	N(G),N(G)-dimethylarginine dimethylaminohydrolase 1 OS=Homo sapiens OX=9606 GN=DDAH1 PE=1 SV=3 - [DDAH1_HUMAN]	11.93	2	3	5	285	31.1019	5.80811	0.81931	0.770171	0.679345	0.756275	1.08194	0.979719	1.17998	1.08055	0.699899	0.0102205
Q969F2	rotein naked cuticle homolog 2	NKD2	Protein naked cuticle homolog 2 OS=Homo sapiens OX=9606 GN=NKD2 PE=1 SV=1 - [NKD2_HUMAN]	1.77	1	1	2	451	50.0248	7.95752	0.72414	0.554044	0.556027	0.611404	0.922918	0.754373	0.95174	0.876344	0.697676	0.0337178
Q9UM00	alcium load-activated calcium channel	TMCO1	Calcium load-activated calcium channel OS=Homo sapiens OX=9606 GN=TMCO1 PE=1 SV=1 - [TMCO1_HUMAN]	4.79	1	1	1	188	21.1612	9.74463	0.895178	0.76901	0.672713	0.778967	1.04694	1.14819	1.16537	1.12017	0.695401	0.0100696
P12429	nnexin A3	ANXA3	Annexin A3 OS=Homo sapiens OX=9606 GN=ANXA3 PE=1 SV=3 - [ANXA3_HUMAN]	33.44	9	9	18	323	36.3527	5.92236	0.848373	0.875304	0.715484	0.813054	1.17603	1.18809	1.14475	1.16962	0.695141	0.00221188
Q9Y3A5	ibosome maturation protein SBDS	SBDS	Ribosome maturation protein SBDS OS=Homo sapiens OX=9606 GN=SBDS PE=1 SV=4 - [SBDS_HUMAN]	54.8	13	13	30	250	28.7453	8.74854	0.832839	0.791971	0.723532	0.78278	1.16223	1.06611	1.15014	1.12616	0.69509	0.00144687
Q6VY07	hosphofurin acidic cluster sorting protein 1	PACS1	Phosphofurin acidic cluster sorting protein 1 OS=Homo sapiens OX=9606 GN=PACS1 PE=1 SV=2 - [PACS1_HUMAN]	1.77	1	1	1	963	104.833	7.73779	0.805078	0.682995	0.763541	0.750538	1.14061	0.980778	1.12191	1.0811	0.694235	0.00591858
P15311	zrin	EZR	Ezrin OS=Homo sapiens OX=9606 GN=EZR PE=1 SV=4 - [EZRI_HUMAN]	60.41	29	41	118	586	69.3697	6.26514	0.822404	0.786541	0.691291	0.766745	1.13832	1.05279	1.12656	1.10589	0.693329	0.00201966
Q8TCA0	eucine-rich repeat-containing protein 20	LRRC20	Leucine-rich repeat-containing protein 20 OS=Homo sapiens OX=9606 GN=LRRC20 PE=1 SV=1 - [LRC20_HUMAN]	10.33	1	1	1	184	20.4959	6.55127	0.807359	0.611693	0.625392	0.681481	0.965626	0.92499	1.0728	0.987807	0.689893	0.0163868
Q9H6T0	pithelial splicing regulatory protein 2	ESRP2	Epithelial splicing regulatory protein 2 OS=Homo sapiens OX=9606 GN=ESRP2 PE=1 SV=1 - [ESRP2_HUMAN]	1.93	1	2	3	727	78.3511	6.7124	0.934785	0.964453	0.81041	0.903216	1.30758	1.38114	1.23957	1.30943	0.689778	0.00287923
P0C7P3	rotein SLFN14	SLFN14	Protein SLFN14 OS=Homo sapiens OX=9606 GN=SLFN14 PE=1 SV=2 - [SLN14_HUMAN]	0.99	1	1	1	912	103.84	8.23584	0.77963	0.639406	0.629059	0.682698	0.944788	0.969619	1.05483	0.989747	0.689771	0.00645505
Q8WUI4	istone deacetylase 7	HDAC7	Histone deacetylase 7 OS=Homo sapiens OX=9606 GN=HDAC7 PE=1 SV=2 - [HDAC7_HUMAN]	0.84	1	1	1	952	102.863	7.57666	0.764416	0.940844	0.722215	0.809158	1.1174	1.21863	1.18653	1.17418	0.689124	0.00760509
Q96KC8	naJ homolog subfamily C member 1	DNAJC1	DnaJ homolog subfamily C member 1 OS=Homo sapiens OX=9606 GN=DNAJC1 PE=1 SV=1 - [DNJC1_HUMAN]	7.22	2	2	2	554	63.8433	8.63135	0.645201	0.627005	0.436636	0.569614	0.7907	0.869407	0.820303	0.826803	0.688935	0.0218433
Q9UJA5	RNA (adenine(58)-N(1))-methyltransferase non-catalytic subunit TRM6	TRMT6	tRNA (adenine(58)-N(1))-methyltransferase non-catalytic subunit TRM6 OS=Homo sapiens OX=9606 GN=TRMT6 PE=1 SV=1 - [TRM6_HUMAN]	7.24	3	3	5	497	55.7643	7.54736	0.924607	0.909393	0.69594	0.843314	1.23474	1.25461	1.18711	1.22549	0.688146	0.00750821
Q01995	ransgelin	TAGLN	Transgelin OS=Homo sapiens OX=9606 GN=TAGLN PE=1 SV=4 - [TAGL_HUMAN]	39.3	9	9	18	201	22.5964	8.83643	0.781363	0.883317	0.720341	0.795007	1.16757	1.11267	1.18776	1.156	0.687722	0.00235496
O43422	2 kDa repressor of the inhibitor of the protein kinase	THAP12	52 kDa repressor of the inhibitor of the protein kinase OS=Homo sapiens OX=9606 GN=THAP12 PE=1 SV=2 - [P52K_HUMAN]	3.68	2	3	3	761	87.6483	5.85889	0.649927	0.954272	0.847486	0.817228	1.33126	1.16564	1.06831	1.1884	0.68767	0.0343424
O43159	ibosomal RNA-processing protein 8	RRP8	Ribosomal RNA-processing protein 8 OS=Homo sapiens OX=9606 GN=RRP8 PE=1 SV=2 - [RRP8_HUMAN]	1.97	1	1	2	456	50.6831	9.42236	0.871943	0.819033	0.73752	0.809499	1.22813	1.18257	1.12281	1.17784	0.687275	0.00175281
Q8IZ07	nkyrin repeat domain-containing protein 13A	ANKRD13A	Ankyrin repeat domain-containing protein 13A OS=Homo sapiens OX=9606 GN=ANKRD13A PE=1 SV=3 - [AN13A_HUMAN]	1.36	1	1	1	590	67.5768	5.021	0.981816	0.930466	0.861344	0.924542	1.32767	1.50929	1.20691	1.34795	0.685885	0.011007
P35240	erlin	NF2	Merlin OS=Homo sapiens OX=9606 GN=NF2 PE=1 SV=1 - [MERL_HUMAN]	4.54	3	3	5	595	69.646	6.46826	0.937039	1.07028	0.68796	0.898427	1.32588	1.27362	1.33257	1.31069	0.68546	0.0221664
P54105	ethylosome subunit pICln	CLNS1A	Methylosome subunit pICln OS=Homo sapiens OX=9606 GN=CLNS1A PE=1 SV=1 - [ICLN_HUMAN]	30.38	4	4	7	237	26.1989	4.10693	0.690153	0.799689	0.691522	0.727121	0.984061	1.01153	1.19864	1.06474	0.682908	0.0116016
O95810	aveolae-associated protein 2	CAVIN2	Caveolae-associated protein 2 OS=Homo sapiens OX=9606 GN=CAVIN2 PE=1 SV=3 - [CAVN2_HUMAN]	7.29	3	3	4	425	47.1446	5.21143	0.69386	0.799921	0.609705	0.701162	1.04205	0.933578	1.11273	1.02945	0.681102	0.0123294
Q9H2P9	iphthine methyl ester synthase	DPH5	Diphthine methyl ester synthase OS=Homo sapiens OX=9606 GN=DPH5 PE=1 SV=2 - [DPH5_HUMAN]	8.77	2	2	2	285	31.6313	5.31299	0.867105	0.744875	0.693981	0.768653	1.15738	1.09368	1.15246	1.13451	0.677522	0.00270589
Q71RC2	a-related protein 4	LARP4	La-related protein 4 OS=Homo sapiens OX=9606 GN=LARP4 PE=1 SV=3 - [LARP4_HUMAN]	12.43	7	7	10	724	80.5458	6.60986	0.810914	0.862345	0.745322	0.806194	1.18862	1.22928	1.1594	1.19244	0.67609	0.000610695
Q9NR30	ucleolar RNA helicase 2	DDX21	Nucleolar RNA helicase 2 OS=Homo sapiens OX=9606 GN=DDX21 PE=1 SV=5 - [DDX21_HUMAN]	48.66	29	32	85	783	87.2904	9.27588	0.803978	0.729425	0.677007	0.736803	1.11104	1.03427	1.1434	1.09624	0.67212	0.00184357
Q9UHB6	IM domain and actin-binding protein 1	LIMA1	LIM domain and actin-binding protein 1 OS=Homo sapiens OX=9606 GN=LIMA1 PE=1 SV=1 - [LIMA1_HUMAN]	35.7	23	24	41	759	85.1734	6.84424	0.808079	0.70081	0.603178	0.704023	1.06947	0.974777	1.10315	1.04913	0.671052	0.00809413
Q9BVC5	shwin	C2orf49	Ashwin OS=Homo sapiens OX=9606 GN=C2orf49 PE=1 SV=1 - [ASHWN_HUMAN]	3.88	1	1	4	232	25.8426	9.74463	0.771543	1.00609	0.655095	0.81091	1.21236	1.13878	1.29772	1.21628	0.666711	0.0229978
Q86VI3	as GTPase-activating-like protein IQGAP3	IQGAP3	Ras GTPase-activating-like protein IQGAP3 OS=Homo sapiens OX=9606 GN=IQGAP3 PE=1 SV=2 - [IQGA3_HUMAN]	1.66	1	3	6	1631	184.584	7.6499	0.738509	1.01577	0.633082	0.795785	1.18105	1.19282	1.21083	1.1949	0.665986	0.0251871
Q8NHZ8	naphase-promoting complex subunit CDC26	CDC26	Anaphase-promoting complex subunit CDC26 OS=Homo sapiens OX=9606 GN=CDC26 PE=1 SV=1 - [CDC26_HUMAN]	12.94	1	1	2	85	9.77103	6.81494	0.812302	0.859993	0.708533	0.793609	1.20111	1.27562	1.10652	1.19442	0.664432	0.00377288
Q9NT99	eucine-rich repeat-containing protein 4B	LRRC4B	Leucine-rich repeat-containing protein 4B OS=Homo sapiens OX=9606 GN=LRRC4B PE=2 SV=3 - [LRC4B_HUMAN]	1.12	1	1	1	713	76.3857	7.2251	0.921019	0.63277	0.542142	0.698643	1.11416	1.03785	1.00266	1.05156	0.664388	0.0411883
Q14315	ilamin-C	FLNC	Filamin-C OS=Homo sapiens OX=9606 GN=FLNC PE=1 SV=3 - [FLNC_HUMAN]	59.05	111	131	391	2725	290.841	5.97314	0.786712	0.746233	0.703793	0.745579	1.13908	1.04722	1.18582	1.12404	0.663302	0.00131527
P41227	-alpha-acetyltransferase 10	NAA10	N-alpha-acetyltransferase 10 OS=Homo sapiens OX=9606 GN=NAA10 PE=1 SV=1 - [NAA10_HUMAN]	38.3	8	8	13	235	26.4419	5.64307	0.876239	0.841535	0.787706	0.83516	1.35785	1.28746	1.1791	1.2748	0.655129	0.00162619
P43121	ell surface glycoprotein MUC18	MCAM	Cell surface glycoprotein MUC18 OS=Homo sapiens OX=9606 GN=MCAM PE=1 SV=2 - [MUC18_HUMAN]	9.13	5	5	9	646	71.5626	5.75732	0.835844	0.899122	0.726854	0.820606	1.26139	1.21184	1.28766	1.25363	0.654583	0.00140698
Q9UHQ7	ranscription elongation factor A protein-like 9	TCEAL9	Transcription elongation factor A protein-like 9 OS=Homo sapiens OX=9606 GN=TCEAL9 PE=3 SV=1 - [TCAL9_HUMAN]	8.65	1	1	1	104	12.7413	5.42725	0.892845	1.05883	1.01991	0.99053	1.52796	1.47474	1.54161	1.51477	0.653915	0.000635213
Q9UK76	upiter microtubule associated homolog 1	JPT1	Jupiter microtubule associated homolog 1 OS=Homo sapiens OX=9606 GN=JPT1 PE=1 SV=3 - [JUPI1_HUMAN]	69.48	6	6	14	154	16.0049	5.60498	0.753511	0.67241	0.751597	0.72584	1.18203	1.03652	1.11306	1.11054	0.653592	0.00151198
Q9H496	orsin-1A-interacting protein 2, isoform IFRG15	TOR1AIP2	Torsin-1A-interacting protein 2, isoform IFRG15 OS=Homo sapiens OX=9606 GN=TOR1AIP2 PE=1 SV=1 - [IFG15_HUMAN]	11.45	1	1	1	131	15.3376	7.31299	0.724688	0.729906	0.514038	0.656211	1.07323	0.940947	1.00371	1.00596	0.652322	0.0123194
P22676	alretinin	CALB2	Calretinin OS=Homo sapiens OX=9606 GN=CALB2 PE=2 SV=2 - [CALB2_HUMAN]	28.04	6	6	10	271	31.5196	5.14795	0.773636	0.784727	0.718268	0.758877	1.15482	1.13183	1.22777	1.17147	0.647798	0.000312522
Q8TAD7	verexpressed in colon carcinoma 1 protein	OCC1	Overexpressed in colon carcinoma 1 protein OS=Homo sapiens OX=9606 GN=OCC1 PE=1 SV=2 - [OCC1_HUMAN]	20.63	2	2	2	63	6.40305	6.56592	0.771351	0.724159	0.744317	0.746609	1.15397	1.18241	1.13421	1.15686	0.645373	3.05394e-05
Q8IYS1	eptidase M20 domain-containing protein 2	PM20D2	Peptidase M20 domain-containing protein 2 OS=Homo sapiens OX=9606 GN=PM20D2 PE=1 SV=2 - [P20D2_HUMAN]	2.52	1	1	1	436	47.746	5.84619	0.795534	0.490418	0.579617	0.621857	0.997381	0.925959	1.007	0.976779	0.63664	0.019584
Q14978	ucleolar and coiled-body phosphoprotein 1	NOLC1	Nucleolar and coiled-body phosphoprotein 1 OS=Homo sapiens OX=9606 GN=NOLC1 PE=1 SV=2 - [NOLC1_HUMAN]	16.74	13	13	20	699	73.5596	9.46631	0.756349	0.586612	0.639214	0.660725	1.06848	0.919655	1.12621	1.03812	0.636466	0.00894638
O95478	ibosome biogenesis protein NSA2 homolog	NSA2	Ribosome biogenesis protein NSA2 homolog OS=Homo sapiens OX=9606 GN=NSA2 PE=1 SV=1 - [NSA2_HUMAN]	10	2	3	4	260	30.0465	10.272	0.515798	0.630096	0.371658	0.505851	0.858517	0.678109	0.851524	0.79605	0.635451	0.0381485
O15231	inc finger protein 185	ZNF185	Zinc finger protein 185 OS=Homo sapiens OX=9606 GN=ZNF185 PE=1 SV=3 - [ZN185_HUMAN]	33.67	15	15	21	689	73.4802	7.00537	0.74757	0.657714	0.613176	0.67282	1.07015	1.01282	1.13815	1.07371	0.626633	0.00171012
P55327	umor protein D52	TPD52	Tumor protein D52 OS=Homo sapiens OX=9606 GN=TPD52 PE=1 SV=2 - [TPD52_HUMAN]	39.29	6	6	9	224	24.3122	4.83057	0.788668	0.5833	0.746718	0.706229	1.13796	1.10224	1.18302	1.14108	0.618915	0.00288421
O00767	cyl-CoA desaturase	SCD	Acyl-CoA desaturase OS=Homo sapiens OX=9606 GN=SCD PE=1 SV=2 - [ACOD_HUMAN]	5.29	2	2	7	359	41.4961	8.99756	0.800718	0.961177	0.740349	0.834081	1.35949	1.38097	1.31138	1.35061	0.617558	0.00170575
Q9GZP8	mmortalization up-regulated protein	IMUP	Immortalization up-regulated protein OS=Homo sapiens OX=9606 GN=IMUP PE=1 SV=1 - [IMUP_HUMAN]	34.91	2	2	6	106	10.8906	9.72998	0.92878	0.587105	0.651561	0.722482	1.19199	1.12492	1.20334	1.17342	0.615708	0.0138111
P21980	rotein-glutamine gamma-glutamyltransferase 2	TGM2	Protein-glutamine gamma-glutamyltransferase 2 OS=Homo sapiens OX=9606 GN=TGM2 PE=1 SV=2 - [TGM2_HUMAN]	9.02	5	5	12	687	77.2797	5.22412	0.723679	0.852471	0.578899	0.718349	1.14991	1.13238	1.23132	1.1712	0.613343	0.00589781
P08243	sparagine synthetase [glutamine-hydrolyzing]	ASNS	Asparagine synthetase [glutamine-hydrolyzing] OS=Homo sapiens OX=9606 GN=ASNS PE=1 SV=4 - [ASNS_HUMAN]	31.02	16	16	33	561	64.3286	6.85889	0.726555	0.803828	0.668495	0.732959	1.23613	1.14733	1.21062	1.19803	0.611806	0.00059791
P13378	omeobox protein Hox-D8	HOXD8	Homeobox protein Hox-D8 OS=Homo sapiens OX=9606 GN=HOXD8 PE=2 SV=2 - [HXD8_HUMAN]	5.17	1	1	1	290	31.8906	8.49951	0.834996	0.681039	0.764205	0.76008	1.27452	1.31101	1.15477	1.24677	0.609641	0.00168744
Q9NUJ3	-complex protein 11-like protein 1	TCP11L1	T-complex protein 11-like protein 1 OS=Homo sapiens OX=9606 GN=TCP11L1 PE=1 SV=1 - [T11L1_HUMAN]	4.13	1	1	2	509	56.9987	5.59229	0.830453	0.563632	0.405076	0.59972	1.04827	1.04269	1.0505	1.04715	0.572716	0.02267
P30825	igh affinity cationic amino acid transporter 1	SLC7A1	High affinity cationic amino acid transporter 1 OS=Homo sapiens OX=9606 GN=SLC7A1 PE=1 SV=1 - [CTR1_HUMAN]	1.59	1	1	1	629	67.5941	5.42725	0.724908	0.508759		0.616834	1.08369	1.02805	1.12451	1.07875	0.571805	0.0135793
Q9BT40	nositol polyphosphate 5-phosphatase K	INPP5K	Inositol polyphosphate 5-phosphatase K OS=Homo sapiens OX=9606 GN=INPP5K PE=1 SV=3 - [INP5K_HUMAN]	2.46	1	1	1	448	51.0579	6.53662	0.896384	0.780242	0.534213	0.736946	1.27757	1.40336	1.18786	1.2896	0.571454	0.0110991
P15151	oliovirus receptor	PVR	Poliovirus receptor OS=Homo sapiens OX=9606 GN=PVR PE=1 SV=2 - [PVR_HUMAN]	6.47	2	2	2	417	45.2738	6.52197	0.648657	0.625011	0.53005	0.601239	1.08862	0.982394	1.10511	1.05871	0.567899	0.000979321
Q9NWX6	robable tRNA(His) guanylyltransferase	THG1L	Probable tRNA(His) guanylyltransferase OS=Homo sapiens OX=9606 GN=THG1L PE=1 SV=2 - [THG1_HUMAN]	3.36	1	1	1	298	34.8084	8.00146	0.331705	0.482239	0.415779	0.409908	0.762324	0.845508	0.577328	0.728387	0.562761	0.0244132
Q14533	eratin, type II cuticular Hb1	KRT81	Keratin, type II cuticular Hb1 OS=Homo sapiens OX=9606 GN=KRT81 PE=1 SV=3 - [KRT81_HUMAN]	23.37	11	12	32	505	54.8928	5.46533	0.742251	0.759544	0.575291	0.692362	1.28059	1.20132	1.26232	1.24808	0.554743	0.000936728
Q9H9Y2	ibosome production factor 1	RPF1	Ribosome production factor 1 OS=Homo sapiens OX=9606 GN=RPF1 PE=1 SV=2 - [RPF1_HUMAN]	8.31	1	1	3	349	40.0861	10.0083	0.770377	0.532748	0.367145	0.556756	0.913025	1.0884	1.03672	1.01271	0.549766	0.0235789
O00165	CLS1-associated protein X-1	HAX1	HCLS1-associated protein X-1 OS=Homo sapiens OX=9606 GN=HAX1 PE=1 SV=2 - [HAX1_HUMAN]	8.6	2	2	2	279	31.6011	4.91943	0.907983	0.595165	0.276092	0.59308	1.20909	1.3314	0.999864	1.18012	0.50256	0.0467386
P48060	lioma pathogenesis-related protein 1	GLIPR1	Glioma pathogenesis-related protein 1 OS=Homo sapiens OX=9606 GN=GLIPR1 PE=1 SV=3 - [GLIP1_HUMAN]	4.51	1	1	2	266	30.3461	8.48486	0.455933	0.737375	0.526173	0.57316	1.15165	1.11974	1.16031	1.1439	0.501057	0.00261416
Q5VT79	nnexin A8-like protein 1	ANXA8L1	Annexin A8-like protein 1 OS=Homo sapiens OX=9606 GN=ANXA8L1 PE=2 SV=2 - [AXA81_HUMAN]	7.65	1	1	2	327	36.8557	5.78271	0.539221	0.599192	0.529139	0.555851	1.22589	1.22735	0.955043	1.13609	0.489265	0.00338007
Q13610	eriodic tryptophan protein 1 homolog	PWP1	Periodic tryptophan protein 1 homolog OS=Homo sapiens OX=9606 GN=PWP1 PE=1 SV=1 - [PWP1_HUMAN]	1.4	1	1	1	501	55.7931	4.76709	0.660297	0.561889	0.443238	0.555141	1.18338	1.09406	1.15756	1.145	0.48484	0.000979249
P53539	rotein fosB	FOSB	Protein fosB OS=Homo sapiens OX=9606 GN=FOSB PE=1 SV=1 - [FOSB_HUMAN]	3.25	1	1	2	338	35.9056	4.85596	0.723171	0.605931	0.414845	0.581316	1.34704	1.16483	1.31831	1.27673	0.455317	0.00280918
Q8TAE6	rotein phosphatase 1 regulatory subunit 14C	PPP1R14C	Protein phosphatase 1 regulatory subunit 14C OS=Homo sapiens OX=9606 GN=PPP1R14C PE=1 SV=3 - [PP14C_HUMAN]	10.3	1	1	2	165	17.8319	5.16064	0.562293	0.548406		0.555349	1.48675	1.35055	1.3897	1.409	0.394145	0.000506761
